# Supplementary material for: New Coleoptera records from New Brunswick, Canada: Anthribidae, Brentidae, Dryophthoridae, Brachyceridae, and Curculionidae, with additions to the fauna of Quebec, Nova Scotia and Prince Edward Island
Source: Zookeys. 2012 Apr 4;(179):349–406. doi: 10.3897/zookeys.179.2626 (PMC3337068; doi:10.3897/zookeys.179.2626)
Supplement: XML Treatment for Choragus sayi [file zookeys.179.2626-treatment3.xml]

<!DOCTYPE tp:taxon-treatment
  PUBLIC "-//TaxonX//DTD Taxonomic Treatment Publishing DTD v0 20100105//EN" "tax-treatment-NSO.dtd">
<tp:taxon-treatment xmlns:tp="http://www.plazi.org/taxpub"><tp:treatment-meta><mixed-citation publication-type="journal"><person-group><name><surname>Webster</surname><given-names>Reginald P.</given-names></name><name><surname>Anderson</surname><given-names>Robert S.</given-names></name><name><surname>Sweeney</surname><given-names>Jon D.</given-names></name><name><surname>DeMerchant</surname><given-names>Ian</given-names></name></person-group><article-title>New Coleoptera records from New Brunswick, Canada: Anthribidae, Brentidae, Dryophthoridae, Brachyceridae, and Curculionidae, with additions to the fauna of Quebec, Nova Scotia and Prince Edward Island</article-title><source>Zookeys</source><day>4</day><month>4</month><year>2012</year><volume>2012</volume><issue>179</issue><fpage>349</fpage><lpage>406</lpage><pub-id pub-id-type="doi">10.3897/zookeys.179.2626</pub-id></mixed-citation></tp:treatment-meta><tp:nomenclature><tp:taxon-name>
                            <tp:taxon-name-part taxon-name-part-type="genus">Choragus</tp:taxon-name-part>
                            <tp:taxon-name-part taxon-name-part-type="species">sayi</tp:taxon-name-part>
                        <object-id xmlns:xlink="http://www.w3.org/1999/xlink" xlink:type="simple">http://species-id.net/wiki/Choragus_sayi</object-id>
								</tp:taxon-name><tp:taxon-authority>LeConte, 1876**</tp:taxon-authority><xref ref-type="fig" rid="F3">Map 3</xref></tp:nomenclature><tp:treatment-sec sec-type="Material examined"><title>Material examined.</title><p><bold>New Brunswick, Charlotte Co.</bold>, 10 km NW of New River Beach, <named-content xmlns:xlink="http://www.w3.org/1999/xlink" content-type="dwc:verbatimCoordinates" xlink:type="simple">45.2110°N, 66.6170°W</named-content>, 16–26.VII.2010, R. Webster &amp; C. MacKay, old growth eastern white cedar forest, Lindgren funnel trap (1, RWC). <bold>Que<!--PageBreak-->ens Co.</bold>, Grand Lake Meadows P.N.A. (Protected Natural Area), <named-content xmlns:xlink="http://www.w3.org/1999/xlink" content-type="dwc:verbatimCoordinates" xlink:type="simple">45.8227°N, 66.1209°W</named-content>, 26.VII–7.VIII.2010, R. Webster, old silver maple forest with green ash and seasonally flooded marsh, Lindgren funnel trap (1, RWC); same locality data and forest type, M. Roy &amp; V. Webster, 19.VII–5.VIII.2011, Lindgren funnel traps (2, AFC, NBM); Cranberry Lake P.N.A., <named-content xmlns:xlink="http://www.w3.org/1999/xlink" content-type="dwc:verbatimCoordinates" xlink:type="simple">46.1125°N, 65.6075°W</named-content>, 29.VI–7.VII.2011, 7–13.VII.2011, 20.VII–4.VIII.2011, 4–18.VIII.2011, M. Roy &amp; V. Webster, old red oak forest, Lindgren funnel traps (7, AFC, NBM, RWC); same locality data and forest type, C. Hughes &amp; R. P. Webster, 18–31.VIII.2011, Lindgren funnel traps (2, RWC).</p><fig id="F3" position="float" orientation="portrait"><label>Map 3.</label><caption><p>Collection localities in New Brunswick, Canada of <italic><tp:taxon-name>Choragus sayi</tp:taxon-name></italic>.</p></caption><graphic xmlns:xlink="http://www.w3.org/1999/xlink" xlink:href="ZooKeys-179-349-g003.jpg" position="float" orientation="portrait" xlink:type="simple"/></fig></tp:treatment-sec><tp:treatment-sec sec-type="Collection and habitat data"><title>Collection and habitat data.</title><p>This species was captured during July and August in Lindgren funnel traps in an old-growth eastern white cedar forest, an old red oak (<italic><tp:taxon-name>Quercus rubra</tp:taxon-name></italic> L.) forest, and an old silver maple (<italic><tp:taxon-name>Acer saccharinum</tp:taxon-name></italic> L.) forest.</p></tp:treatment-sec><tp:treatment-sec sec-type="Distribution"><title>Distribution in Canada and Alaska.</title><p>QC<bold>, NB</bold> (Valentine 1998).</p></tp:treatment-sec></tp:taxon-treatment>
