# Supplementary material for: New Coleoptera records from New Brunswick, Canada: Anthribidae, Brentidae, Dryophthoridae, Brachyceridae, and Curculionidae, with additions to the fauna of Quebec, Nova Scotia and Prince Edward Island
Source: Zookeys. 2012 Apr 4;(179):349–406. doi: 10.3897/zookeys.179.2626 (PMC3337068; doi:10.3897/zookeys.179.2626)
Supplement: XML Treatment for Neapion frosti [file zookeys.179.2626-treatment5.xml]

<!DOCTYPE tp:taxon-treatment
  PUBLIC "-//TaxonX//DTD Taxonomic Treatment Publishing DTD v0 20100105//EN" "tax-treatment-NSO.dtd">
<tp:taxon-treatment xmlns:tp="http://www.plazi.org/taxpub"><tp:treatment-meta><mixed-citation publication-type="journal"><person-group><name><surname>Webster</surname><given-names>Reginald P.</given-names></name><name><surname>Anderson</surname><given-names>Robert S.</given-names></name><name><surname>Sweeney</surname><given-names>Jon D.</given-names></name><name><surname>DeMerchant</surname><given-names>Ian</given-names></name></person-group><article-title>New Coleoptera records from New Brunswick, Canada: Anthribidae, Brentidae, Dryophthoridae, Brachyceridae, and Curculionidae, with additions to the fauna of Quebec, Nova Scotia and Prince Edward Island</article-title><source>Zookeys</source><day>4</day><month>4</month><year>2012</year><volume>2012</volume><issue>179</issue><fpage>349</fpage><lpage>406</lpage><pub-id pub-id-type="doi">10.3897/zookeys.179.2626</pub-id></mixed-citation></tp:treatment-meta><tp:nomenclature><tp:taxon-name>
                            <tp:taxon-name-part taxon-name-part-type="genus">Neapion</tp:taxon-name-part>
                            <tp:taxon-name-part taxon-name-part-type="species">frosti</tp:taxon-name-part>
                        <object-id xmlns:xlink="http://www.w3.org/1999/xlink" xlink:type="simple">http://species-id.net/wiki/Neapion_frosti</object-id>
								</tp:taxon-name><tp:taxon-authority>(Kissinger, 1968)</tp:taxon-authority><xref ref-type="fig" rid="F5">Map 5</xref></tp:nomenclature><tp:treatment-sec sec-type="Material examined"><title>Material examined.</title><p><bold>New Brunswick, York Co.</bold>, 15 km W of Tracy off Rt. 645, <named-content xmlns:xlink="http://www.w3.org/1999/xlink" content-type="dwc:verbatimCoordinates" xlink:type="simple">45.6837°N, 66.8809°W</named-content>, 16.VI.2007, 28.VI.2007, R. P. Webster, old red pine forest, on flowers of <italic><tp:taxon-name>Viburnum nudum</tp:taxon-name></italic> (12, NBM, RWC); Charters Settlement, <named-content xmlns:xlink="http://www.w3.org/1999/xlink" content-type="dwc:verbatimCoordinates" xlink:type="simple">45.8430°N, 66.7275°W</named-content>, 17.VI.2007, R. P. Webster, regenerating mixed forest, sweeping flowers of <italic><tp:taxon-name>Viburnum nudum</tp:taxon-name></italic> (1, RWC).</p><fig id="F5" position="float" orientation="portrait"><label>Map 5.</label><caption><p>Collection localities in New Brunswick, Canada of <italic><tp:taxon-name>Neapion frosti</tp:taxon-name></italic>.</p></caption><graphic xmlns:xlink="http://www.w3.org/1999/xlink" xlink:href="ZooKeys-179-349-g005.jpg" position="float" orientation="portrait" xlink:type="simple"/></fig></tp:treatment-sec><tp:treatment-sec sec-type="Collection and habitat data"><title>Collection and habitat data.</title><p><italic><tp:taxon-name>Neapion</tp:taxon-name></italic> sp. are associated with <italic><tp:taxon-name>Viburnum</tp:taxon-name></italic> (<xref ref-type="bibr" rid="B7">Anderson and Kissinger 2002</xref>). The New Brunswick specimens of <italic><tp:taxon-name>Neapion frosti</tp:taxon-name></italic> were collected in June from flowers of wild raisin (<italic><tp:taxon-name>Viburnum nudum</tp:taxon-name></italic> L.) in an old red pine forest and in a regenerating mixed forest.</p></tp:treatment-sec><tp:treatment-sec sec-type="Distribution"><title>Distribution in Canada and Alaska.</title><p>ON, QC, <bold>NB</bold>, NS (<xref ref-type="bibr" rid="B39">McNamara 1991b</xref>).</p></tp:treatment-sec><ref-list><ref id="B7"><mixed-citation xmlns:xlink="http://www.w3.org/1999/xlink" xlink:type="simple"><person-group><name name-style="western"><surname>Anderson</surname><given-names>RS</given-names></name><name name-style="western"><surname>Kissinger</surname><given-names>DG</given-names></name></person-group> (<year>2002</year>)<article-title> Family 129. Brentidae Billberg 1820.</article-title> In: <person-group><name name-style="western"><surname>Arnett</surname><given-names>RH Jr</given-names></name><name name-style="western"><surname>Thomas</surname><given-names>MC</given-names></name><name name-style="western"><surname>Skelley</surname><given-names>PE</given-names></name><name name-style="western"><surname>Frank</surname><given-names>JH</given-names></name></person-group> (<role>Eds</role>). <issue-title>American Beetles.</issue-title><source>Volume 2. Polyphaga: Scarabaeoidea through Curculionoidea, CRC Press, Boca Raton, Florida</source>: <fpage>711</fpage>-<lpage>719</lpage>.</mixed-citation></ref><ref id="B39"><mixed-citation xmlns:xlink="http://www.w3.org/1999/xlink" xlink:type="simple"><person-group><name name-style="western"><surname>McNamara</surname><given-names>J</given-names></name></person-group> (<year>1991b</year>)<article-title> Family Apionidae: pear-shaped weevils.</article-title> In: <person-group><name name-style="western"><surname>Bousquet</surname><given-names>Y</given-names></name></person-group> (<role>Ed</role>). <issue-title>Checklist of Beetles of Canada and Alaska.</issue-title><source>Publication 1861/E, Agriculture Canada, Research Branch, Ottawa, Ontario</source>: <fpage>328</fpage>-<lpage>329</lpage>.</mixed-citation></ref></ref-list></tp:taxon-treatment>
