# Supplementary material for: New Coleoptera records from New Brunswick, Canada: Anthribidae, Brentidae, Dryophthoridae, Brachyceridae, and Curculionidae, with additions to the fauna of Quebec, Nova Scotia and Prince Edward Island
Source: Zookeys. 2012 Apr 4;(179):349–406. doi: 10.3897/zookeys.179.2626 (PMC3337068; doi:10.3897/zookeys.179.2626)
Supplement: XML Treatment for Sitophilus oryzae [file zookeys.179.2626-treatment8.xml]

<!DOCTYPE tp:taxon-treatment
  PUBLIC "-//TaxonX//DTD Taxonomic Treatment Publishing DTD v0 20100105//EN" "tax-treatment-NSO.dtd">
<tp:taxon-treatment xmlns:tp="http://www.plazi.org/taxpub"><tp:treatment-meta><mixed-citation publication-type="journal"><person-group><name><surname>Webster</surname><given-names>Reginald P.</given-names></name><name><surname>Anderson</surname><given-names>Robert S.</given-names></name><name><surname>Sweeney</surname><given-names>Jon D.</given-names></name><name><surname>DeMerchant</surname><given-names>Ian</given-names></name></person-group><article-title>New Coleoptera records from New Brunswick, Canada: Anthribidae, Brentidae, Dryophthoridae, Brachyceridae, and Curculionidae, with additions to the fauna of Quebec, Nova Scotia and Prince Edward Island</article-title><source>Zookeys</source><day>4</day><month>4</month><year>2012</year><volume>2012</volume><issue>179</issue><fpage>349</fpage><lpage>406</lpage><pub-id pub-id-type="doi">10.3897/zookeys.179.2626</pub-id></mixed-citation></tp:treatment-meta><tp:nomenclature><tp:taxon-name>
                            <tp:taxon-name-part taxon-name-part-type="genus">Sitophilus</tp:taxon-name-part>
                            <tp:taxon-name-part taxon-name-part-type="species">oryzae</tp:taxon-name-part>
                        <object-id xmlns:xlink="http://www.w3.org/1999/xlink" xlink:type="simple">http://species-id.net/wiki/Sitophilus_oryzae</object-id>
								</tp:taxon-name><tp:taxon-authority>(Linnaeus, 1758)</tp:taxon-authority><xref ref-type="fig" rid="F8">Map 8</xref></tp:nomenclature><tp:treatment-sec sec-type="Material examined"><title>Material examined.</title><p><bold>New Brunswick, Westmorland Co.</bold>, Moncton, 21.IV.1945, 24.IV.1945, R. S. Forbes (3, AFC).</p><fig id="F8" position="float" orientation="portrait"><label>Map 8.</label><caption><p>Collection localities in New Brunswick, Canada of <italic><tp:taxon-name>Sitophilus oryzae</tp:taxon-name></italic>.</p></caption><graphic xmlns:xlink="http://www.w3.org/1999/xlink" xlink:href="ZooKeys-179-349-g008.jpg" position="float" orientation="portrait" xlink:type="simple"/></fig></tp:treatment-sec><tp:treatment-sec sec-type="Collection and habitat data"><title>Collection and habitat data.</title><p>This introduced cosmopolitan species is a pest of stored grain products worldwide (<xref ref-type="bibr" rid="B6">Anderson 2002</xref>).No bionomic data are associated with the specimens of this species from New Brunswick.</p></tp:treatment-sec><tp:treatment-sec sec-type="Distribution"><title>Distribution in Canada and Alaska. </title><p>BC, ON, QC, <bold>NB,</bold> NS, PE, NF (<xref ref-type="bibr" rid="B40">McNamara 1991c</xref>; <xref ref-type="bibr" rid="B36">McCorquodale et al. 2005</xref>; <xref ref-type="bibr" rid="B30">Majka et al. 2007c</xref>).</p></tp:treatment-sec><ref-list><ref id="B6"><mixed-citation xmlns:xlink="http://www.w3.org/1999/xlink" xlink:type="simple"><person-group><name name-style="western"><surname>Anderson</surname><given-names>RS</given-names></name></person-group> (<year>2002</year>)<article-title> Family 131. Curculionidae Latreille 1802.</article-title> In: <person-group><name name-style="western"><surname>Arnett</surname><given-names>RH Jr</given-names></name><name name-style="western"><surname>Thomas</surname><given-names>MC</given-names></name><name name-style="western"><surname>Skelley</surname><given-names>PE</given-names></name><name name-style="western"><surname>Frank</surname><given-names>JH</given-names></name></person-group> (<role>Eds</role>). <issue-title>American Beetles.</issue-title><source>Volume 2. Polyphaga: Scarabaeoidea through Curculionoidea, CRC Press, Boca Raton, Florida</source>: <fpage>722</fpage>-<lpage>815</lpage>.</mixed-citation></ref><ref id="B40"><mixed-citation xmlns:xlink="http://www.w3.org/1999/xlink" xlink:type="simple"><person-group><name name-style="western"><surname>McNamara</surname><given-names>J</given-names></name></person-group> (<year>1991c</year>)<article-title> Family Curculionidae: snout beetles or weevils.</article-title> In: <person-group><name name-style="western"><surname>Bousquet</surname><given-names>Y</given-names></name></person-group> (<role>Ed</role>). <issue-title>Checklist of Beetles of Canada and Alaska.</issue-title><source>Publication 1861/E, Agriculture Canada, Research Branch, Ottawa, Ontario</source>: <fpage>329</fpage>-<lpage>356</lpage>.</mixed-citation></ref><ref id="B36"><mixed-citation xmlns:xlink="http://www.w3.org/1999/xlink" xlink:type="simple"><person-group><name name-style="western"><surname>McCorquodale</surname><given-names>DB</given-names></name><name name-style="western"><surname>Musgrave</surname><given-names>BL</given-names></name><name name-style="western"><surname>Atkins</surname><given-names>S</given-names></name><name name-style="western"><surname>Majka</surname><given-names>C</given-names></name><name name-style="western"><surname>Anderson</surname><given-names>RS</given-names></name></person-group> (<year>2005</year>)<article-title> New records of native and introduced weevils (Coleoptera: Curculionidae) for Nova Scotia from Cape Breton Island.</article-title><source>The Coleopterists Bulletin </source><volume>59</volume>: <fpage>27</fpage>-<lpage>34</lpage>. doi: <ext-link ext-link-type="uri" xlink:href="http://dx.doi.org/10.1649/680" xlink:type="simple">10.1649/680</ext-link></mixed-citation></ref><ref id="B30"><mixed-citation xmlns:xlink="http://www.w3.org/1999/xlink" xlink:type="simple"><person-group><name name-style="western"><surname>Majka</surname><given-names>CG</given-names></name><name name-style="western"><surname>Anderson</surname><given-names>RS</given-names></name><name name-style="western"><surname>McCorquodale</surname><given-names>DB</given-names></name></person-group> (<year>2007c</year>)<article-title> The weevils (Coleoptera: Curculionoidea) of the Maritime provinces of Canada, II: New records from Nova Scotia and Prince Edward Island and regional zoogeography.</article-title><source>The Canadian Entomologist </source><volume>139</volume>: <fpage>397</fpage>-<lpage>442</lpage>. doi: <ext-link ext-link-type="uri" xlink:href="http://dx.doi.org/10.4039/n06-021" xlink:type="simple">10.4039/n06-021</ext-link></mixed-citation></ref></ref-list></tp:taxon-treatment>
