# Supplementary material for: New Coleoptera records from New Brunswick, Canada: Anthribidae, Brentidae, Dryophthoridae, Brachyceridae, and Curculionidae, with additions to the fauna of Quebec, Nova Scotia and Prince Edward Island
Source: Zookeys. 2012 Apr 4;(179):349–406. doi: 10.3897/zookeys.179.2626 (PMC3337068; doi:10.3897/zookeys.179.2626)
Supplement: XML Treatment for Sphenophorus parvulus [file zookeys.179.2626-treatment9.xml]

<!DOCTYPE tp:taxon-treatment
  PUBLIC "-//TaxonX//DTD Taxonomic Treatment Publishing DTD v0 20100105//EN" "tax-treatment-NSO.dtd">
<tp:taxon-treatment xmlns:tp="http://www.plazi.org/taxpub"><tp:treatment-meta><mixed-citation publication-type="journal"><person-group><name><surname>Webster</surname><given-names>Reginald P.</given-names></name><name><surname>Anderson</surname><given-names>Robert S.</given-names></name><name><surname>Sweeney</surname><given-names>Jon D.</given-names></name><name><surname>DeMerchant</surname><given-names>Ian</given-names></name></person-group><article-title>New Coleoptera records from New Brunswick, Canada: Anthribidae, Brentidae, Dryophthoridae, Brachyceridae, and Curculionidae, with additions to the fauna of Quebec, Nova Scotia and Prince Edward Island</article-title><source>Zookeys</source><day>4</day><month>4</month><year>2012</year><volume>2012</volume><issue>179</issue><fpage>349</fpage><lpage>406</lpage><pub-id pub-id-type="doi">10.3897/zookeys.179.2626</pub-id></mixed-citation></tp:treatment-meta><tp:nomenclature><tp:taxon-name>
                            <tp:taxon-name-part taxon-name-part-type="genus">Sphenophorus</tp:taxon-name-part>
                            <tp:taxon-name-part taxon-name-part-type="species">parvulus</tp:taxon-name-part>
                        <object-id xmlns:xlink="http://www.w3.org/1999/xlink" xlink:type="simple">http://species-id.net/wiki/Sphenophorus_parvulus</object-id>
								</tp:taxon-name><tp:taxon-authority>Gyllenhal, 1838</tp:taxon-authority><xref ref-type="fig" rid="F9">Map 9</xref></tp:nomenclature><tp:treatment-sec sec-type="Material examined"><title>Material examined.</title><p><bold>New Brunswick, York Co.</bold>, Charters Settlement, <named-content xmlns:xlink="http://www.w3.org/1999/xlink" content-type="dwc:verbatimCoordinates" xlink:type="simple">45.8395°N, 66.7391°W</named-content>, 12.VII.2005, R. P. Webster, roadside, on pavement (1, RWC).</p><fig id="F9" position="float" orientation="portrait"><label>Map 9.</label><caption><p>Collection localities in New Brunswick, Canada of <italic><tp:taxon-name>Sphenophorus parvulus</tp:taxon-name></italic>.</p></caption><graphic xmlns:xlink="http://www.w3.org/1999/xlink" xlink:href="ZooKeys-179-349-g009.jpg" position="float" orientation="portrait" xlink:type="simple"/></fig></tp:treatment-sec><tp:treatment-sec sec-type="Collection and habitat data"><title>Collection and habitat data.</title><p><italic><tp:taxon-name>Sphenophorus parvulus</tp:taxon-name></italic> (the bluegrass billbug) feeds on Kentucky bluegrass, <italic><tp:taxon-name>Poa pratensis</tp:taxon-name></italic> L. and other grasses, and is an important turf pest in the United States (<xref ref-type="bibr" rid="B52">Vaurie 1951</xref>; <xref ref-type="bibr" rid="B48">Tashiro and Personius 1970</xref>; <xref ref-type="bibr" rid="B24">Kindler and Kinbacher 1975</xref>; <xref ref-type="bibr" rid="B25">Kindler and Spomer 1986</xref>). The specimen from New Brunswick was found on the side of a residential street during July.</p></tp:treatment-sec><tp:treatment-sec sec-type="Distribution"><title>Distribution in Canada and Alaska.</title><p>ON, QC, <bold>NB</bold>, NS, (<xref ref-type="bibr" rid="B40">McNamara 1991c</xref>; <xref ref-type="bibr" rid="B30">Majka et al. 2007c</xref>).</p></tp:treatment-sec><ref-list><ref id="B52"><mixed-citation xmlns:xlink="http://www.w3.org/1999/xlink" xlink:type="simple"><person-group><name name-style="western"><surname>Vaurie</surname><given-names>P</given-names></name></person-group> (<year>1951</year>)<article-title> Revision of the genus <italic>Calendra</italic> (formerly <italic>Sphenophorus</italic>) in the United States and Mexico (Coleoptera, Curculionidae).</article-title><source>Bulletin of the American Museum of Natural History </source><volume>98</volume> (<issue>2</issue>): <fpage>33</fpage>-<lpage>186</lpage>.</mixed-citation></ref><ref id="B48"><mixed-citation xmlns:xlink="http://www.w3.org/1999/xlink" xlink:type="simple"><person-group><name name-style="western"><surname>Tashiro</surname><given-names>H</given-names></name><name name-style="western"><surname>Personius</surname><given-names>KE</given-names></name></person-group> (<year>1970</year>)<article-title> Current status of the bluegrass billbug and its control in western New York home lawns.</article-title><source>Journal of Economic Entomology </source><volume>63</volume>: <fpage>23</fpage>-<lpage>29</lpage>.</mixed-citation></ref><ref id="B24"><mixed-citation xmlns:xlink="http://www.w3.org/1999/xlink" xlink:type="simple"><person-group><name name-style="western"><surname>Kindler</surname><given-names>SD</given-names></name><name name-style="western"><surname>Kinbacher</surname><given-names>EJ</given-names></name></person-group> (<year>1975</year>)<article-title> Differential reaction of Kentucky bluegrass cultivars to the bluegrass billbug, <italic>Sphenophorus parvulus</italic> Gyllenhal.</article-title><source>Crop Science </source><volume>15</volume>: <fpage>873</fpage>-<lpage>874</lpage>. doi: <ext-link ext-link-type="uri" xlink:href="http://dx.doi.org/10.2135/cropsci1975.0011183X001500060040x" xlink:type="simple">10.2135/cropsci1975.0011183X001500060040x</ext-link></mixed-citation></ref><ref id="B25"><mixed-citation xmlns:xlink="http://www.w3.org/1999/xlink" xlink:type="simple"><person-group><name name-style="western"><surname>Kindler</surname><given-names>SD</given-names></name><name name-style="western"><surname>Spomer</surname><given-names>SM</given-names></name></person-group> (<year>1986</year>)<article-title> Observations on the biology of the bluegrass billbug, <italic>Sphenoporus parvulus</italic> Gyllenhal (Coleoptera: Curculionidae), in an eastern Nebraska sod field.</article-title><source>Journal of the Kansas Entomological Society </source><volume>59</volume> (<issue>1</issue>): <fpage>26</fpage>-<lpage>31</lpage>.</mixed-citation></ref><ref id="B40"><mixed-citation xmlns:xlink="http://www.w3.org/1999/xlink" xlink:type="simple"><person-group><name name-style="western"><surname>McNamara</surname><given-names>J</given-names></name></person-group> (<year>1991c</year>)<article-title> Family Curculionidae: snout beetles or weevils.</article-title> In: <person-group><name name-style="western"><surname>Bousquet</surname><given-names>Y</given-names></name></person-group> (<role>Ed</role>). <issue-title>Checklist of Beetles of Canada and Alaska.</issue-title><source>Publication 1861/E, Agriculture Canada, Research Branch, Ottawa, Ontario</source>: <fpage>329</fpage>-<lpage>356</lpage>.</mixed-citation></ref><ref id="B30"><mixed-citation xmlns:xlink="http://www.w3.org/1999/xlink" xlink:type="simple"><person-group><name name-style="western"><surname>Majka</surname><given-names>CG</given-names></name><name name-style="western"><surname>Anderson</surname><given-names>RS</given-names></name><name name-style="western"><surname>McCorquodale</surname><given-names>DB</given-names></name></person-group> (<year>2007c</year>)<article-title> The weevils (Coleoptera: Curculionoidea) of the Maritime provinces of Canada, II: New records from Nova Scotia and Prince Edward Island and regional zoogeography.</article-title><source>The Canadian Entomologist </source><volume>139</volume>: <fpage>397</fpage>-<lpage>442</lpage>. doi: <ext-link ext-link-type="uri" xlink:href="http://dx.doi.org/10.4039/n06-021" xlink:type="simple">10.4039/n06-021</ext-link></mixed-citation></ref></ref-list></tp:taxon-treatment>
