# Supplementary material for: New Coleoptera records from New Brunswick, Canada: Anthribidae, Brentidae, Dryophthoridae, Brachyceridae, and Curculionidae, with additions to the fauna of Quebec, Nova Scotia and Prince Edward Island
Source: Zookeys. 2012 Apr 4;(179):349–406. doi: 10.3897/zookeys.179.2626 (PMC3337068; doi:10.3897/zookeys.179.2626)
Supplement: XML Treatment for Onychylis nigrirostris [file zookeys.179.2626-treatment12.xml]

<!DOCTYPE tp:taxon-treatment
  PUBLIC "-//TaxonX//DTD Taxonomic Treatment Publishing DTD v0 20100105//EN" "tax-treatment-NSO.dtd">
<tp:taxon-treatment xmlns:tp="http://www.plazi.org/taxpub"><tp:treatment-meta><mixed-citation publication-type="journal"><person-group><name><surname>Webster</surname><given-names>Reginald P.</given-names></name><name><surname>Anderson</surname><given-names>Robert S.</given-names></name><name><surname>Sweeney</surname><given-names>Jon D.</given-names></name><name><surname>DeMerchant</surname><given-names>Ian</given-names></name></person-group><article-title>New Coleoptera records from New Brunswick, Canada: Anthribidae, Brentidae, Dryophthoridae, Brachyceridae, and Curculionidae, with additions to the fauna of Quebec, Nova Scotia and Prince Edward Island</article-title><source>Zookeys</source><day>4</day><month>4</month><year>2012</year><volume>2012</volume><issue>179</issue><fpage>349</fpage><lpage>406</lpage><pub-id pub-id-type="doi">10.3897/zookeys.179.2626</pub-id></mixed-citation></tp:treatment-meta><tp:nomenclature><tp:taxon-name>
                            <tp:taxon-name-part taxon-name-part-type="genus">Onychylis</tp:taxon-name-part>
                            <tp:taxon-name-part taxon-name-part-type="species">nigrirostris</tp:taxon-name-part>
                        <object-id xmlns:xlink="http://www.w3.org/1999/xlink" xlink:type="simple">http://species-id.net/wiki/Onychylis_nigrirostris</object-id>
								</tp:taxon-name><tp:taxon-authority>(Boheman, 1843)</tp:taxon-authority><xref ref-type="fig" rid="F12">Map 12</xref></tp:nomenclature><tp:treatment-sec sec-type="Material examined"><title>Material examined.</title><p><bold>New Brunswick, Queens Co.</bold>, Grand Lake Meadows P.N.A., <named-content xmlns:xlink="http://www.w3.org/1999/xlink" content-type="dwc:verbatimCoordinates" xlink:type="simple">45.8227°N, 66.1209°W</named-content>, 17–30.VIII.2011, C. Hughes &amp; R. P. Webster, old silver maple forest with green ash and seasonally flooded marsh, Lindgren funnel trap (1, RWC).</p><fig id="F12" position="float" orientation="portrait"><label>Map 12.</label><caption><p>Collection localities in New Brunswick, Canada of <italic><tp:taxon-name>Onychylis nigrirostris</tp:taxon-name></italic></p></caption><graphic xmlns:xlink="http://www.w3.org/1999/xlink" xlink:href="ZooKeys-179-349-g012.jpg" position="float" orientation="portrait" xlink:type="simple"/></fig></tp:treatment-sec><tp:treatment-sec sec-type="Collection and habitat data"><title>Collection and habitat data.</title><p><italic><tp:taxon-name>Onychylis</tp:taxon-name></italic> spp. are associated with pickerelweed (<italic><tp:taxon-name>Pontederia cordata</tp:taxon-name></italic> L.) and pond lilies (<italic><tp:taxon-name>Nuphar</tp:taxon-name></italic> species) (<xref ref-type="bibr" rid="B5">Anderson 1993</xref>). The specimen from New Brunswick was captured during August in a Lindgren funnel trap in an old silver maple swamp near a seasonally flooded marsh.</p></tp:treatment-sec><tp:treatment-sec sec-type="Distribution"><title>Distribution in Canada and Alaska.</title><p>ON, QC, <bold>NB</bold>, NS(<xref ref-type="bibr" rid="B40">McNamara 1991c</xref>; <xref ref-type="bibr" rid="B30">Majka et al. 2007c</xref>).<!--PageBreak--><!--PageBreak--></p></tp:treatment-sec><ref-list><ref id="B5"><mixed-citation xmlns:xlink="http://www.w3.org/1999/xlink" xlink:type="simple"><person-group><name name-style="western"><surname>Anderson</surname><given-names>RS</given-names></name></person-group> (<year>1993</year>)<article-title> Weevils and plants: phylogenetic versus ecological mediation of evolution of host plant associations in Curculionidae (Curculioninae).</article-title><source>Memoirs of the Entomological Society of Canada </source><volume>165</volume>: <fpage>197</fpage>-<lpage>232</lpage>. doi: <ext-link ext-link-type="uri" xlink:href="http://dx.doi.org/10.4039/entm125165197-1" xlink:type="simple">10.4039/entm125165197-1</ext-link></mixed-citation></ref><ref id="B40"><mixed-citation xmlns:xlink="http://www.w3.org/1999/xlink" xlink:type="simple"><person-group><name name-style="western"><surname>McNamara</surname><given-names>J</given-names></name></person-group> (<year>1991c</year>)<article-title> Family Curculionidae: snout beetles or weevils.</article-title> In: <person-group><name name-style="western"><surname>Bousquet</surname><given-names>Y</given-names></name></person-group> (<role>Ed</role>). <issue-title>Checklist of Beetles of Canada and Alaska.</issue-title><source>Publication 1861/E, Agriculture Canada, Research Branch, Ottawa, Ontario</source>: <fpage>329</fpage>-<lpage>356</lpage>.</mixed-citation></ref><ref id="B30"><mixed-citation xmlns:xlink="http://www.w3.org/1999/xlink" xlink:type="simple"><person-group><name name-style="western"><surname>Majka</surname><given-names>CG</given-names></name><name name-style="western"><surname>Anderson</surname><given-names>RS</given-names></name><name name-style="western"><surname>McCorquodale</surname><given-names>DB</given-names></name></person-group> (<year>2007c</year>)<article-title> The weevils (Coleoptera: Curculionoidea) of the Maritime provinces of Canada, II: New records from Nova Scotia and Prince Edward Island and regional zoogeography.</article-title><source>The Canadian Entomologist </source><volume>139</volume>: <fpage>397</fpage>-<lpage>442</lpage>. doi: <ext-link ext-link-type="uri" xlink:href="http://dx.doi.org/10.4039/n06-021" xlink:type="simple">10.4039/n06-021</ext-link></mixed-citation></ref></ref-list></tp:taxon-treatment>
