# Supplementary material for: New Coleoptera records from New Brunswick, Canada: Anthribidae, Brentidae, Dryophthoridae, Brachyceridae, and Curculionidae, with additions to the fauna of Quebec, Nova Scotia and Prince Edward Island
Source: Zookeys. 2012 Apr 4;(179):349–406. doi: 10.3897/zookeys.179.2626 (PMC3337068; doi:10.3897/zookeys.179.2626)
Supplement: XML Treatment for Odontocorynus salebrosus [file zookeys.179.2626-treatment27.xml]

<!DOCTYPE tp:taxon-treatment
  PUBLIC "-//TaxonX//DTD Taxonomic Treatment Publishing DTD v0 20100105//EN" "tax-treatment-NSO.dtd">
<tp:taxon-treatment xmlns:tp="http://www.plazi.org/taxpub"><tp:treatment-meta><mixed-citation publication-type="journal"><person-group><name><surname>Webster</surname><given-names>Reginald P.</given-names></name><name><surname>Anderson</surname><given-names>Robert S.</given-names></name><name><surname>Sweeney</surname><given-names>Jon D.</given-names></name><name><surname>DeMerchant</surname><given-names>Ian</given-names></name></person-group><article-title>New Coleoptera records from New Brunswick, Canada: Anthribidae, Brentidae, Dryophthoridae, Brachyceridae, and Curculionidae, with additions to the fauna of Quebec, Nova Scotia and Prince Edward Island</article-title><source>Zookeys</source><day>4</day><month>4</month><year>2012</year><volume>2012</volume><issue>179</issue><fpage>349</fpage><lpage>406</lpage><pub-id pub-id-type="doi">10.3897/zookeys.179.2626</pub-id></mixed-citation></tp:treatment-meta><tp:nomenclature><tp:taxon-name>
                            <tp:taxon-name-part taxon-name-part-type="genus">Odontocorynus</tp:taxon-name-part>
                            <tp:taxon-name-part taxon-name-part-type="species">salebrosus</tp:taxon-name-part>
                        <object-id xmlns:xlink="http://www.w3.org/1999/xlink" xlink:type="simple">http://species-id.net/wiki/Odontocorynus_salebrosus</object-id>
								</tp:taxon-name><tp:taxon-authority>(Casey, 1892)**</tp:taxon-authority><xref ref-type="fig" rid="F27">Map 27</xref></tp:nomenclature><tp:treatment-sec sec-type="Material examined"><title>Material examined.</title><p><bold>New Brunswick, York Co.</bold>, Charters Settlement, <named-content xmlns:xlink="http://www.w3.org/1999/xlink" content-type="dwc:verbatimCoordinates" xlink:type="simple">45.8340°N, 66.7740°W</named-content>, 25.VII.2007, R. P. Webster, mature red spruce and red maple forest in old field opening, sweeping foliage (2, RWC).</p><fig id="F27" position="float" orientation="portrait"><label>Map 27.</label><caption><p>Collection localities in New Brunswick, Canada of <italic><tp:taxon-name>Odontocorynus salebrosus</tp:taxon-name></italic>.</p></caption><graphic xmlns:xlink="http://www.w3.org/1999/xlink" xlink:href="ZooKeys-179-349-g027.jpg" position="float" orientation="portrait" xlink:type="simple"/></fig></tp:treatment-sec><tp:treatment-sec sec-type="Collection and habitat data"><title>Collection and habitat data.</title><p>Adults were collected by sweeping an old-field opening in a mixed forest area during July.</p></tp:treatment-sec><tp:treatment-sec sec-type="Distribution"><title>Distribution in Canada and Alaska.</title><p>AB, ON, MB, <bold>NB,</bold> QC, SK (<xref ref-type="bibr" rid="B46">Prena 2008</xref>).</p></tp:treatment-sec><ref-list><ref id="B46"><mixed-citation xmlns:xlink="http://www.w3.org/1999/xlink" xlink:type="simple"><person-group><name name-style="western"><surname>Prena</surname><given-names>J</given-names></name></person-group> (<year>2008</year>)<article-title> Review of <italic>Odontocorynus</italic> Schönherr (Coleoptera: Curculionidae: Baridinae) with descriptions of four new species.</article-title><source>The Coleopterists Bulletin </source><volume>62</volume> (<issue>2</issue>): <fpage>243</fpage>-<lpage>277</lpage>. doi: <ext-link ext-link-type="uri" xlink:href="http://dx.doi.org/10.1649/1074.1" xlink:type="simple">10.1649/1074.1</ext-link></mixed-citation></ref></ref-list></tp:taxon-treatment>
