# Supplementary material for: New Coleoptera records from New Brunswick, Canada: Anthribidae, Brentidae, Dryophthoridae, Brachyceridae, and Curculionidae, with additions to the fauna of Quebec, Nova Scotia and Prince Edward Island
Source: Zookeys. 2012 Apr 4;(179):349–406. doi: 10.3897/zookeys.179.2626 (PMC3337068; doi:10.3897/zookeys.179.2626)
Supplement: XML Treatment for Ceutorhynchus obstrictus [file zookeys.179.2626-treatment29.xml]

<!DOCTYPE tp:taxon-treatment
  PUBLIC "-//TaxonX//DTD Taxonomic Treatment Publishing DTD v0 20100105//EN" "tax-treatment-NSO.dtd">
<tp:taxon-treatment xmlns:tp="http://www.plazi.org/taxpub"><tp:treatment-meta><mixed-citation publication-type="journal"><person-group><name><surname>Webster</surname><given-names>Reginald P.</given-names></name><name><surname>Anderson</surname><given-names>Robert S.</given-names></name><name><surname>Sweeney</surname><given-names>Jon D.</given-names></name><name><surname>DeMerchant</surname><given-names>Ian</given-names></name></person-group><article-title>New Coleoptera records from New Brunswick, Canada: Anthribidae, Brentidae, Dryophthoridae, Brachyceridae, and Curculionidae, with additions to the fauna of Quebec, Nova Scotia and Prince Edward Island</article-title><source>Zookeys</source><day>4</day><month>4</month><year>2012</year><volume>2012</volume><issue>179</issue><fpage>349</fpage><lpage>406</lpage><pub-id pub-id-type="doi">10.3897/zookeys.179.2626</pub-id></mixed-citation></tp:treatment-meta><tp:nomenclature><tp:taxon-name>
                            <tp:taxon-name-part taxon-name-part-type="genus">Ceutorhynchus</tp:taxon-name-part>
                            <tp:taxon-name-part taxon-name-part-type="species">obstrictus</tp:taxon-name-part>
                        <object-id xmlns:xlink="http://www.w3.org/1999/xlink" xlink:type="simple">http://species-id.net/wiki/Ceutorhynchus_obstrictus</object-id>
								</tp:taxon-name><tp:taxon-authority>(Marsham, 1802)**</tp:taxon-authority><xref ref-type="fig" rid="F29">Map 29</xref></tp:nomenclature><tp:treatment-sec sec-type="Material examined"><title>Material examined.</title><p><bold>New Brunswick, Carleton Co.</bold>, Bellville, Meduxnekeag Valley Nature Preserve, <named-content xmlns:xlink="http://www.w3.org/1999/xlink" content-type="dwc:verbatimCoordinates" xlink:type="simple">46.1890°N, 67.6764°W</named-content>, 2.VI.2008, R. P. Webster, river margin, on wild mustard (1, RWC). <bold>Gloucester Co.</bold>, Caraquet, near the Acadian Historical Village, <named-content xmlns:xlink="http://www.w3.org/1999/xlink" content-type="dwc:verbatimCoordinates" xlink:type="simple">47.7887°N, 65.0756°W</named-content>, 28.VI.2006, 29.VI.2007, R. P. Webster, inland margin of salt marsh, sweeping (1, RWC).</p><fig id="F29" position="float" orientation="portrait"><label>Map 29.</label><caption><p>Collection localities in New Brunswick, Canada of <italic><tp:taxon-name>Ceutorhynchus obstrictus</tp:taxon-name></italic>.</p></caption><graphic xmlns:xlink="http://www.w3.org/1999/xlink" xlink:href="ZooKeys-179-349-g029.jpg" position="float" orientation="portrait" xlink:type="simple"/></fig></tp:treatment-sec><tp:treatment-sec sec-type="Collection and habitat data"><title>Collection and habitat data.</title><p>Theinvasive<italic><tp:taxon-name>Ceutorhynchus obstrictus</tp:taxon-name></italic>(cabbage seedpod weevil) is a serious pest of canola (<italic><tp:taxon-name>Brassica napus</tp:taxon-name></italic> L.) and oilseed rape (<italic><tp:taxon-name>Brassica rapa</tp:taxon-name></italic> L.) in North America (<xref ref-type="bibr" rid="B19">Cárcamo et al. 2001</xref>; <xref ref-type="bibr" rid="B14">Brodeur et al. 2001</xref>; <xref ref-type="bibr" rid="B17">Dosdall et al. 2002</xref>; <xref ref-type="bibr" rid="B16">Dosdall et al. 2006</xref>). In New Brunswick, adults were found on wild mustard on a river margin and swept from foliage on the inland margin of a salt marsh. Adults were collected during June.</p></tp:treatment-sec><tp:treatment-sec sec-type="Distribution"><title>Distribution in Canada and Alaska.</title><p>BC, AB, SK, ON, QC, <bold>NB</bold> (<xref ref-type="bibr" rid="B37">McLeod 1962</xref>; <xref ref-type="bibr" rid="B15">Butts and Byers 1996</xref>; <xref ref-type="bibr" rid="B14">Brodeur et al. 2001</xref>; <xref ref-type="bibr" rid="B17">Dosdall et al. 2002</xref>; <xref ref-type="bibr" rid="B35">Mason et al. 2003</xref>). The species was first reported (as <italic><tp:taxon-name>Ceutorhynchus assimilis</tp:taxon-name></italic> Paykull) in North America from the the lower mainland of British Columbia, Canada in 1931 (<xref ref-type="bibr" rid="B37">McLeod 1962</xref>) and had become well established in Quebec by 2000 (<xref ref-type="bibr" rid="B14">Brodeur et al. 2001</xref>).</p></tp:treatment-sec><ref-list><ref id="B19"><mixed-citation xmlns:xlink="http://www.w3.org/1999/xlink" xlink:type="simple"><person-group><name name-style="western"><surname>Cárcamo</surname><given-names>HA</given-names></name><name name-style="western"><surname>Dosdall</surname><given-names>L</given-names></name><name name-style="western"><surname>Dolinski</surname><given-names>M</given-names></name><name name-style="western"><surname>Olfert</surname><given-names>O</given-names></name><name name-style="western"><surname>Byers</surname><given-names>JR</given-names></name></person-group> (<year>2001</year>)<article-title> The cabbage seedpod weevil, <italic>Ceutorhynchus obstrictus</italic> (Coleoptera: Curculionidae) – a review.</article-title><source>Journal of the Entomological Society of British Columbia </source><volume>98</volume>: <fpage>201</fpage>-<lpage>210</lpage>.</mixed-citation></ref><ref id="B14"><mixed-citation xmlns:xlink="http://www.w3.org/1999/xlink" xlink:type="simple"><person-group><name name-style="western"><surname>Brodeur</surname><given-names>J</given-names></name><name name-style="western"><surname>Leclerc</surname><given-names>L-A</given-names></name><name name-style="western"><surname>Fournier</surname><given-names>M</given-names></name><name name-style="western"><surname>Roy</surname><given-names>M</given-names></name></person-group> (<year>2001</year>)<article-title> Cabbage seedpod weevil (Coleoptera: Curculionidae): a new pest of canola in northeastern North America.</article-title><source>The Canadian Entomologist </source><volume>133</volume>: <fpage>709</fpage>-<lpage>711</lpage>. doi: <ext-link ext-link-type="uri" xlink:href="http://dx.doi.org/10.4039/Ent133709-5" xlink:type="simple">10.4039/Ent133709-5</ext-link></mixed-citation></ref><ref id="B17"><mixed-citation xmlns:xlink="http://www.w3.org/1999/xlink" xlink:type="simple"><person-group><name name-style="western"><surname>Dosdall</surname><given-names>LM</given-names></name><name name-style="western"><surname>Weiss</surname><given-names>RM</given-names></name><name name-style="western"><surname>Olfert</surname><given-names>O</given-names></name><name name-style="western"><surname>Cárcamo</surname><given-names>HA</given-names></name></person-group> (<year>2002</year>)<article-title> Temporal and geographical distribution patterns of cabbage seedpod weevil (Coleoptera: Curculionidae) in canola.</article-title><source>The Canadian Entomologist </source><volume>134</volume>: <fpage>403</fpage>-<lpage>418</lpage>. doi: <ext-link ext-link-type="uri" xlink:href="http://dx.doi.org/10.4039/Ent134403-3" xlink:type="simple">10.4039/Ent134403-3</ext-link></mixed-citation></ref><ref id="B16"><mixed-citation xmlns:xlink="http://www.w3.org/1999/xlink" xlink:type="simple"><person-group><name name-style="western"><surname>Dosdall</surname><given-names>LM</given-names></name><name name-style="western"><surname>Ulmer</surname><given-names>BJ</given-names></name><name name-style="western"><surname>Gibson</surname><given-names>GAP</given-names></name><name name-style="western"><surname>Cárcamo</surname><given-names>HA</given-names></name></person-group> (<year>2006</year>)<article-title> The spatio–temporal distribution dynamics of the cabbage seedpod weevil, <italic>Ceutorhynchus obstrictus</italic> (Coleoptera: Curculionidae), and its larval parasitoids in canola in western Canada.</article-title><source>Biocontrol Science and Technology </source><volume>16</volume>: <fpage>987</fpage>-<lpage>1006</lpage>. doi: <ext-link ext-link-type="uri" xlink:href="http://dx.doi.org/10.1080/09583150600828320" xlink:type="simple">10.1080/09583150600828320</ext-link></mixed-citation></ref><ref id="B37"><mixed-citation xmlns:xlink="http://www.w3.org/1999/xlink" xlink:type="simple"><person-group><name name-style="western"><surname>McLeod</surname><given-names>JH</given-names></name></person-group> (<year>1962</year>)<source> Cabbage seedpod weevil – <italic>Ceutorhynchus assimilis</italic> (Payk.) Curculionidae. In: McLeod JH, McGugan BM, Coppel HC (Eds) A review of the biological control attempts against insects and weeds in Canada. Farnham Royal, Bucks: Commonwealth Agricultural Bureaux (CAB). Pp 5–6.</source></mixed-citation></ref><ref id="B15"><mixed-citation xmlns:xlink="http://www.w3.org/1999/xlink" xlink:type="simple"><person-group><name name-style="western"><surname>Butts</surname><given-names>RA</given-names></name><name name-style="western"><surname>Byers</surname><given-names>JR</given-names></name></person-group> (<year>1996</year>)<source> Cabbage seedpod weevil: A potential new pest of canola in southern Alberta. Pest Management News 8: 5.</source></mixed-citation></ref><ref id="B35"><mixed-citation xmlns:xlink="http://www.w3.org/1999/xlink" xlink:type="simple"><person-group><name name-style="western"><surname>Mason</surname><given-names>PG</given-names></name><name name-style="western"><surname>Baute</surname><given-names>T</given-names></name><name name-style="western"><surname>Olfert</surname><given-names>O</given-names></name><name name-style="western"><surname>Roy</surname><given-names>M</given-names></name></person-group> (<year>2003</year>)<article-title> Cabbage seedpod weevil, <italic>Ceutorhynchus obstrictus</italic> (Marsham) (Coleoptera: Curculionidae) in Ontario and Québec.</article-title><source>Journal of the Entomological Society of Ontario </source><volume>134</volume>: <fpage>107</fpage>-<lpage>113</lpage>.</mixed-citation></ref></ref-list></tp:taxon-treatment>
