# Supplementary material for: New Coleoptera records from New Brunswick, Canada: Anthribidae, Brentidae, Dryophthoridae, Brachyceridae, and Curculionidae, with additions to the fauna of Quebec, Nova Scotia and Prince Edward Island
Source: Zookeys. 2012 Apr 4;(179):349–406. doi: 10.3897/zookeys.179.2626 (PMC3337068; doi:10.3897/zookeys.179.2626)
Supplement: XML Treatment for Himatium errans [file zookeys.179.2626-treatment35.xml]

<!DOCTYPE tp:taxon-treatment
  PUBLIC "-//TaxonX//DTD Taxonomic Treatment Publishing DTD v0 20100105//EN" "tax-treatment-NSO.dtd">
<tp:taxon-treatment xmlns:tp="http://www.plazi.org/taxpub"><tp:treatment-meta><mixed-citation publication-type="journal"><person-group><name><surname>Webster</surname><given-names>Reginald P.</given-names></name><name><surname>Anderson</surname><given-names>Robert S.</given-names></name><name><surname>Sweeney</surname><given-names>Jon D.</given-names></name><name><surname>DeMerchant</surname><given-names>Ian</given-names></name></person-group><article-title>New Coleoptera records from New Brunswick, Canada: Anthribidae, Brentidae, Dryophthoridae, Brachyceridae, and Curculionidae, with additions to the fauna of Quebec, Nova Scotia and Prince Edward Island</article-title><source>Zookeys</source><day>4</day><month>4</month><year>2012</year><volume>2012</volume><issue>179</issue><fpage>349</fpage><lpage>406</lpage><pub-id pub-id-type="doi">10.3897/zookeys.179.2626</pub-id></mixed-citation></tp:treatment-meta><tp:nomenclature><tp:taxon-name>
                            <tp:taxon-name-part taxon-name-part-type="genus">Himatium</tp:taxon-name-part>
                            <tp:taxon-name-part taxon-name-part-type="species">errans</tp:taxon-name-part>
                        <object-id xmlns:xlink="http://www.w3.org/1999/xlink" xlink:type="simple">http://species-id.net/wiki/Himatium_errans</object-id>
								</tp:taxon-name><tp:taxon-authority>LeConte, 1876</tp:taxon-authority><xref ref-type="fig" rid="F35">Map 35</xref></tp:nomenclature><tp:treatment-sec sec-type="Material examined"><title>Material examined.</title><p><bold>New Brunswick, Sunbury Co.</bold>, Acadia Research Forest, <named-content xmlns:xlink="http://www.w3.org/1999/xlink" content-type="dwc:verbatimCoordinates" xlink:type="simple">45.9866°N, 66.3841°W</named-content>, 8–13.VII.2009, R. Webster &amp; M.-A. Giguère, red spruce forest with red maple and balsam fir, Lindgren funnel trap (1, RWC). <bold>York Co.</bold>, 15 km W of Tracy off Rt. 645, <named-content xmlns:xlink="http://www.w3.org/1999/xlink" content-type="dwc:verbatimCoordinates" xlink:type="simple">45.6848°N, 66.8821°W</named-content>, 29.VII-4.VIII.2009, R. Webster &amp; M.-A. Giguère, old red pine forest, Lindgren funnel trap (1, RWC); same locality and forest type but 4–16.VI.2010, 16–30.VI.2010, 30.VI–13.VII.2010, 13–27.VII.2010, R. Webster &amp; C. MacKay, Lindgren funnel traps (6, AFC, RWC); 14 km WSW of Tracy, S of Rt. 645, <named-content xmlns:xlink="http://www.w3.org/1999/xlink" content-type="dwc:verbatimCoordinates" xlink:type="simple">45.6741°N, 66.8661°W</named-content>, 2–16.VI..2010, R. Webster &amp; C. Ma<!--PageBreak-->cKay, old mixed forest with red and white spruce, red and white pine, balsam fir, eastern white cedar, red maple, and <italic><tp:taxon-name>Populus</tp:taxon-name></italic> sp., Lindgren funnel trap (1, RWC).</p><fig id="F35" position="float" orientation="portrait"><label>Map 35.</label><caption><p>Collection localities in New Brunswick, Canada of <italic><tp:taxon-name>Himatium errans</tp:taxon-name></italic>.</p></caption><graphic xmlns:xlink="http://www.w3.org/1999/xlink" xlink:href="ZooKeys-179-349-g035.jpg" position="float" orientation="portrait" xlink:type="simple"/></fig></tp:treatment-sec><tp:treatment-sec sec-type="Collection and habitat data"><title>Collection and habitat data.</title><p>This species was reported from <italic><tp:taxon-name>Ips</tp:taxon-name></italic> galleries in <italic><tp:taxon-name>Pinus</tp:taxon-name></italic>, and emerged indoors from an <italic><tp:taxon-name>Acer saccharinum</tp:taxon-name></italic> branch (<xref ref-type="bibr" rid="B43">O’Brien 1997</xref>). In New Brunswick, <italic><tp:taxon-name>Himatium errans</tp:taxon-name></italic> was captured in June, July, and August in Lindgren funnel traps in an old red pine forest, a red spruce (<italic><tp:taxon-name>Picea rubens</tp:taxon-name></italic> Sarg.) forest, and an old mixed forest.</p></tp:treatment-sec><tp:treatment-sec sec-type="Distribution"><title>Distribution in Canada and Alaska.</title><p>QC, <bold>NB</bold>, NS (<xref ref-type="bibr" rid="B40">McNamara 1991c</xref>).</p></tp:treatment-sec><ref-list><ref id="B43"><mixed-citation xmlns:xlink="http://www.w3.org/1999/xlink" xlink:type="simple"><person-group><name name-style="western"><surname>O’Brien</surname><given-names>CW</given-names></name></person-group> (<year>1997</year>)<source> A catalog of the Coleoptera of America north of Mexico. Family: Curculionidae. Subfamilies: Acicnemidinae, Cossoninae, Rhytirrhininae, Molytinae, Petalochilinae, Trypetidinae, Dryopthorinae, Tachygoninae, Thecesterninae. United States Department of Agriculture. Agriculture Handbook No. 529. 143g: x + 48 pp.</source></mixed-citation></ref><ref id="B40"><mixed-citation xmlns:xlink="http://www.w3.org/1999/xlink" xlink:type="simple"><person-group><name name-style="western"><surname>McNamara</surname><given-names>J</given-names></name></person-group> (<year>1991c</year>)<article-title> Family Curculionidae: snout beetles or weevils.</article-title> In: <person-group><name name-style="western"><surname>Bousquet</surname><given-names>Y</given-names></name></person-group> (<role>Ed</role>). <issue-title>Checklist of Beetles of Canada and Alaska.</issue-title><source>Publication 1861/E, Agriculture Canada, Research Branch, Ottawa, Ontario</source>: <fpage>329</fpage>-<lpage>356</lpage>.</mixed-citation></ref></ref-list></tp:taxon-treatment>
