# Supplementary material for: New Coleoptera records from New Brunswick, Canada: Anthribidae, Brentidae, Dryophthoridae, Brachyceridae, and Curculionidae, with additions to the fauna of Quebec, Nova Scotia and Prince Edward Island
Source: Zookeys. 2012 Apr 4;(179):349–406. doi: 10.3897/zookeys.179.2626 (PMC3337068; doi:10.3897/zookeys.179.2626)
Supplement: XML Treatment for Listronotus deceptus [file zookeys.179.2626-treatment39.xml]

<!DOCTYPE tp:taxon-treatment
  PUBLIC "-//TaxonX//DTD Taxonomic Treatment Publishing DTD v0 20100105//EN" "tax-treatment-NSO.dtd">
<tp:taxon-treatment xmlns:tp="http://www.plazi.org/taxpub"><tp:treatment-meta><mixed-citation publication-type="journal"><person-group><name><surname>Webster</surname><given-names>Reginald P.</given-names></name><name><surname>Anderson</surname><given-names>Robert S.</given-names></name><name><surname>Sweeney</surname><given-names>Jon D.</given-names></name><name><surname>DeMerchant</surname><given-names>Ian</given-names></name></person-group><article-title>New Coleoptera records from New Brunswick, Canada: Anthribidae, Brentidae, Dryophthoridae, Brachyceridae, and Curculionidae, with additions to the fauna of Quebec, Nova Scotia and Prince Edward Island</article-title><source>Zookeys</source><day>4</day><month>4</month><year>2012</year><volume>2012</volume><issue>179</issue><fpage>349</fpage><lpage>406</lpage><pub-id pub-id-type="doi">10.3897/zookeys.179.2626</pub-id></mixed-citation></tp:treatment-meta><tp:nomenclature><tp:taxon-name>
                            <tp:taxon-name-part taxon-name-part-type="genus">Listronotus</tp:taxon-name-part>
                            <tp:taxon-name-part taxon-name-part-type="species">deceptus</tp:taxon-name-part>
                        <object-id xmlns:xlink="http://www.w3.org/1999/xlink" xlink:type="simple">http://species-id.net/wiki/Listronotus_deceptus</object-id>
								</tp:taxon-name><tp:taxon-authority>(Blatchley, 1916)**</tp:taxon-authority><xref ref-type="fig" rid="F39">Map 39</xref></tp:nomenclature><tp:treatment-sec sec-type="Material examined"><title>Material examined.</title><p><bold>New Brunswick, Gloucester Co.</bold>, Caraquet, near the Acadian Historical Village, <named-content xmlns:xlink="http://www.w3.org/1999/xlink" content-type="dwc:verbatimCoordinates" xlink:type="simple">47.7887°N, 65.0756°W</named-content>, 29.VI.2007, R. P. Webster, inland margin of salt marsh, sweeping (4, RWC).</p><fig id="F39" position="float" orientation="portrait"><label>Map 39.</label><caption><p>Collection localities in New Brunswick, Canada of <italic><tp:taxon-name>Listronotus deceptus</tp:taxon-name></italic>.</p></caption><graphic xmlns:xlink="http://www.w3.org/1999/xlink" xlink:href="ZooKeys-179-349-g039.jpg" position="float" orientation="portrait" xlink:type="simple"/></fig></tp:treatment-sec><tp:treatment-sec sec-type="Collection and habitat data"><title>Collection and habitat data.</title><p>Little is known about the habitat associations or biology of this species. Adults from New Brunswick were swept from foliage on the inland margin of a salt marsh during late June.</p></tp:treatment-sec><tp:treatment-sec sec-type="Distribution"><title>Distribution in Canada and Alaska.</title><p>QC, <bold>NB</bold> (<xref ref-type="bibr" rid="B43">O’Brien 1997</xref>).</p></tp:treatment-sec><ref-list><ref id="B43"><mixed-citation xmlns:xlink="http://www.w3.org/1999/xlink" xlink:type="simple"><person-group><name name-style="western"><surname>O’Brien</surname><given-names>CW</given-names></name></person-group> (<year>1997</year>)<source> A catalog of the Coleoptera of America north of Mexico. Family: Curculionidae. Subfamilies: Acicnemidinae, Cossoninae, Rhytirrhininae, Molytinae, Petalochilinae, Trypetidinae, Dryopthorinae, Tachygoninae, Thecesterninae. United States Department of Agriculture. Agriculture Handbook No. 529. 143g: x + 48 pp.</source></mixed-citation></ref></ref-list></tp:taxon-treatment>
