# Supplementary material for: New Coleoptera records from New Brunswick, Canada: Anthribidae, Brentidae, Dryophthoridae, Brachyceridae, and Curculionidae, with additions to the fauna of Quebec, Nova Scotia and Prince Edward Island
Source: Zookeys. 2012 Apr 4;(179):349–406. doi: 10.3897/zookeys.179.2626 (PMC3337068; doi:10.3897/zookeys.179.2626)
Supplement: XML Treatment for Magdalis alutacea [file zookeys.179.2626-treatment44.xml]

<!DOCTYPE tp:taxon-treatment
  PUBLIC "-//TaxonX//DTD Taxonomic Treatment Publishing DTD v0 20100105//EN" "tax-treatment-NSO.dtd">
<tp:taxon-treatment xmlns:tp="http://www.plazi.org/taxpub"><tp:treatment-meta><mixed-citation publication-type="journal"><person-group><name><surname>Webster</surname><given-names>Reginald P.</given-names></name><name><surname>Anderson</surname><given-names>Robert S.</given-names></name><name><surname>Sweeney</surname><given-names>Jon D.</given-names></name><name><surname>DeMerchant</surname><given-names>Ian</given-names></name></person-group><article-title>New Coleoptera records from New Brunswick, Canada: Anthribidae, Brentidae, Dryophthoridae, Brachyceridae, and Curculionidae, with additions to the fauna of Quebec, Nova Scotia and Prince Edward Island</article-title><source>Zookeys</source><day>4</day><month>4</month><year>2012</year><volume>2012</volume><issue>179</issue><fpage>349</fpage><lpage>406</lpage><pub-id pub-id-type="doi">10.3897/zookeys.179.2626</pub-id></mixed-citation></tp:treatment-meta><tp:nomenclature><tp:taxon-name>
                            <tp:taxon-name-part taxon-name-part-type="genus">Magdalis</tp:taxon-name-part>
                            <tp:taxon-name-part taxon-name-part-type="species">alutacea</tp:taxon-name-part>
                        <object-id xmlns:xlink="http://www.w3.org/1999/xlink" xlink:type="simple">http://species-id.net/wiki/Magdalis_alutacea</object-id>
								</tp:taxon-name><tp:taxon-authority>LeConte, 1878**</tp:taxon-authority><xref ref-type="fig" rid="F44">Map 44</xref></tp:nomenclature><tp:treatment-sec sec-type="Material examined"><title>Material examined.</title><p><bold>New Brunswick, Albert Co.</bold>, Hillsborough, 13.VII.1966, R.G. Carlin, on fir, F.I.S. 66–2078–01 (1, AFC). <bold>Charlotte Co.</bold>, Deer Island Point, Lambertville, 10.VII.1939, H. M. Lambert, conifer forest, on <italic><tp:taxon-name>Picea</tp:taxon-name></italic> sp., F.I.S., 39-L211 (1, AFC). <bold>Gloucester Co.</bold>, Allardville, Lord Foy Brook, 24.VI.1940, Albany Morais, on fir, beating, F.I.S., 40-L97 (1, AFC). <bold>Kings Co.</bold>, Grays Mills, 17.V.1921, 1.VI.1921, R.P.G. (7, AFC); 2 mi W of Hampton near Pickwaket Rd., 25.VI.1961, (no collector given), ex. white spruce, beating, F.I.S., 61–0621 (1, AFC). <bold>Queens Co.</bold>, Cherryvale, 15.VI.1964, D.R. Edling, conifer forest, ex. red spruce, beating, F.I.S., 64–0529–07 (1, AFC); <bold>Sunbury Co.</bold>, Acadia Forest Experiment Station, 12.VI.1987, (no collector given) black spruce, ARNEWS plot 201, 87–2-2149–03 (1, AFC); Acadia Research Forest, <named-content xmlns:xlink="http://www.w3.org/1999/xlink" content-type="dwc:verbatimCoordinates" xlink:type="simple">45.9866°N, 66.3841°W</named-content>, 4–11.VIII.2009, R. Webster &amp; M.-A. Giguère, mature (110-year-old) red spruce forest with scattered red maple and balsam fir, Lindgren funnel trap (1, AFC). <bold>York Co.</bold>, 15 km W of Tracy off Rt. 645, <named-content xmlns:xlink="http://www.w3.org/1999/xlink" content-type="dwc:verbatimCoordinates" xlink:type="simple">45.6837°N, 66.8805°W</named-content>, 26.VI.2007, R. P. Webster, old red pine forest, on foliage of <italic><tp:taxon-name>Pinus strobus</tp:taxon-name></italic> (1, RWC).</p><fig id="F44" position="float" orientation="portrait"><label>Map 44.</label><caption><p>Collection localities in New Brunswick, Canada of <italic><tp:taxon-name>Magdalis alutacea</tp:taxon-name></italic>.</p></caption><graphic xmlns:xlink="http://www.w3.org/1999/xlink" xlink:href="ZooKeys-179-349-g044.jpg" position="float" orientation="portrait" xlink:type="simple"/></fig></tp:treatment-sec><tp:treatment-sec sec-type="Collection and habitat data"><title>Collection and habitat data.</title><p>In New Brunswick, adults were collected (beating) from foliage of <italic><tp:taxon-name>Picea</tp:taxon-name></italic> spp. (red spruce, white spruce (<italic><tp:taxon-name>Picea glauca</tp:taxon-name></italic> (Moench) Voss), and black spruce (<italic><tp:taxon-name>Picea mariana</tp:taxon-name></italic> (Mill.) B.S.P.)), balsam fir, and white pine (<italic><tp:taxon-name>Pinus strobus</tp:taxon-name></italic> L.). One individual was captured in a Lindgren funnel trap in a mature red spruce forest. Adults were collected during June, July and August.</p></tp:treatment-sec><tp:treatment-sec sec-type="Distribution"><title>Distribution in Canada and Alaska.</title><p>AK, YK, NT, BC, AB, QC, <bold>NB</bold> (<xref ref-type="bibr" rid="B40">McNamara 1991c</xref>).</p></tp:treatment-sec><ref-list><ref id="B40"><mixed-citation xmlns:xlink="http://www.w3.org/1999/xlink" xlink:type="simple"><person-group><name name-style="western"><surname>McNamara</surname><given-names>J</given-names></name></person-group> (<year>1991c</year>)<article-title> Family Curculionidae: snout beetles or weevils.</article-title> In: <person-group><name name-style="western"><surname>Bousquet</surname><given-names>Y</given-names></name></person-group> (<role>Ed</role>). <issue-title>Checklist of Beetles of Canada and Alaska.</issue-title><source>Publication 1861/E, Agriculture Canada, Research Branch, Ottawa, Ontario</source>: <fpage>329</fpage>-<lpage>356</lpage>.</mixed-citation></ref></ref-list></tp:taxon-treatment>
