# Supplementary material for: New Coleoptera records from New Brunswick, Canada: Anthribidae, Brentidae, Dryophthoridae, Brachyceridae, and Curculionidae, with additions to the fauna of Quebec, Nova Scotia and Prince Edward Island
Source: Zookeys. 2012 Apr 4;(179):349–406. doi: 10.3897/zookeys.179.2626 (PMC3337068; doi:10.3897/zookeys.179.2626)
Supplement: XML Treatment for Magdalis barbita [file zookeys.179.2626-treatment45.xml]

<!DOCTYPE tp:taxon-treatment
  PUBLIC "-//TaxonX//DTD Taxonomic Treatment Publishing DTD v0 20100105//EN" "tax-treatment-NSO.dtd">
<tp:taxon-treatment xmlns:tp="http://www.plazi.org/taxpub"><tp:treatment-meta><mixed-citation publication-type="journal"><person-group><name><surname>Webster</surname><given-names>Reginald P.</given-names></name><name><surname>Anderson</surname><given-names>Robert S.</given-names></name><name><surname>Sweeney</surname><given-names>Jon D.</given-names></name><name><surname>DeMerchant</surname><given-names>Ian</given-names></name></person-group><article-title>New Coleoptera records from New Brunswick, Canada: Anthribidae, Brentidae, Dryophthoridae, Brachyceridae, and Curculionidae, with additions to the fauna of Quebec, Nova Scotia and Prince Edward Island</article-title><source>Zookeys</source><day>4</day><month>4</month><year>2012</year><volume>2012</volume><issue>179</issue><fpage>349</fpage><lpage>406</lpage><pub-id pub-id-type="doi">10.3897/zookeys.179.2626</pub-id></mixed-citation></tp:treatment-meta><tp:nomenclature><tp:taxon-name>
                            <tp:taxon-name-part taxon-name-part-type="genus">Magdalis</tp:taxon-name-part>
                            <tp:taxon-name-part taxon-name-part-type="species">barbita</tp:taxon-name-part>
                        <object-id xmlns:xlink="http://www.w3.org/1999/xlink" xlink:type="simple">http://species-id.net/wiki/Magdalis_barbita</object-id>
								</tp:taxon-name><tp:taxon-authority>(Say, 1831)</tp:taxon-authority><xref ref-type="fig" rid="F45">Map 45</xref></tp:nomenclature><tp:treatment-sec sec-type="Material examined"><title>Material examined.</title><p><bold>New Brunswick, Kings Co.</bold>, 2 mi N of Norton, 4.IX.1968 (larval collection date), emerged 12.VI.1969, MacCall, reared from white elm, F.I.S., 68–2-3492–01 (2, AFC). <bold>Queens Co.</bold>, Welsford, 25.V.1962 (pupal collection date), emerged 28.V.1962, 29.V.1962, 29.V.1962, 4.VI.1962, 6.VI.1962, 14.VI.1962, 19.VI.1962, C. C. Smith, under bark of white elm, F.I.S., 62–0083 (17, AFC); Waterborough, Wiggins Cove, 19.VI.1968, MacCall, under bark of white elm, F.I.S., 68–3528–02 (2, AFC); Grand Lake Meadows P.N.A., 45.8227°N,<!--PageBreak--> 66.1209°W, 3–21.VI.2011, 21.VI-5.VII.2011, M. Roy &amp; V. Webster, old silver maple forest with green ash and seasonally flooded marsh, Lindgren funnel traps deployed in forest canopy (2, RWC). <bold>Westmorland Co.</bold>, Moncton, McLaughlin Rd., 18.IX.1968 (larval collection date), emerged 18.VI.1969, MacCall, ex. <italic><tp:taxon-name>Ulmus americana</tp:taxon-name></italic>, F.I.S., 68–2-3727–01 (1, AFC). <bold>York Co.</bold>, Fredericton, emerged 22.III.1950, 31.III.1950, (no collector given), reared from elm (4, AFC); Fredericton, York St., 29.VII.1968 (larval collection date), emerged. 3.VII.1970, (no collector given), reared from white elm, F.I.S., 69–2-2278–01 (3, AFC); 2 km S of Tay Mills off Rt. 620 at South Tay Bridge, 28.VIII.1959 (host collection date), emerged 1. VI.1960, Moran, emerged from white elm, F.I.S., 59–1561 (11, AFC); Millville, (no collector given) reared from elm (5, AFC); Forest City, emerged 4.III.1969, 12.III.1969, 28.III.1969, (no collector given) reared from white elm, F.I.S., 68–2-4024–03 (4, AFC).</p><p><bold>Prince Edward Island, Prince Co.,</bold> Woodstock, 17.VI.1969, MacCall, on young foliage of white elm, F.I.S., 69–2-1063–04 (1, AFC).</p><fig id="F45" position="float" orientation="portrait"><label>Map 45.</label><caption><p>Collection localities in New Brunswick and Prince Edward Island, Canada of <italic><tp:taxon-name>Magdalis barbita</tp:taxon-name></italic>.</p></caption><graphic xmlns:xlink="http://www.w3.org/1999/xlink" xlink:href="ZooKeys-179-349-g045.jpg" position="float" orientation="portrait" xlink:type="simple"/></fig></tp:treatment-sec><tp:treatment-sec sec-type="Collection and habitat data"><title>Collection and habitat data.</title><p><italic><tp:taxon-name>Magdalis barbita</tp:taxon-name></italic> breeds in the trunks and branches of unhealthy <italic><tp:taxon-name>Ulmus</tp:taxon-name></italic> spp. (<xref ref-type="bibr" rid="B18">Drooz 1985</xref>) and is also reported to be associated with <italic><tp:taxon-name>Quercus</tp:taxon-name></italic> and <italic><tp:taxon-name>Carya</tp:taxon-name></italic> (<tp:taxon-name>Juglandaceae</tp:taxon-name>) (<xref ref-type="bibr" rid="B8">Blatchley and Leng 1916</xref>). Most adults from New Brunswick were reared from larvae or pupae collected from under barkof American or white elm (<italic><tp:taxon-name>Ulmus americana</tp:taxon-name></italic> L.). Adults were captured during June and July in Lindgren funnel trap in an old silver maple swamp. <italic><tp:taxon-name>Ulmus americana</tp:taxon-name></italic> was present near the trap. The adult from Prince Edward Island was collected from young foliage of <italic><tp:taxon-name>Ulmus americana</tp:taxon-name></italic> during June.</p></tp:treatment-sec><tp:treatment-sec sec-type="Distribution"><title>Distribution in Canada and Alaska.</title><p>MB, ON, QC, <bold>NB</bold>, NS, <bold>PE</bold> (<xref ref-type="bibr" rid="B40">McNamara 1991c</xref>; <xref ref-type="bibr" rid="B30">Majka et al. 2007c</xref>).</p></tp:treatment-sec><ref-list><ref id="B18"><mixed-citation xmlns:xlink="http://www.w3.org/1999/xlink" xlink:type="simple"><person-group><name name-style="western"><surname>Drooz</surname><given-names>AT</given-names></name></person-group><role>(Ed.)</role> (<year>1985</year>)<source> Insects of Eastern Forests. Miscellaneous Publication 1426. U.S. Department of Agriculture, Forest Service, Washington, DC. 608 p.</source></mixed-citation></ref><ref id="B8"><mixed-citation xmlns:xlink="http://www.w3.org/1999/xlink" xlink:type="simple"><person-group><name name-style="western"><surname>Blatchley</surname><given-names>WS</given-names></name><name name-style="western"><surname>Leng</surname><given-names>CW</given-names></name></person-group> (<year>1916</year>)<source> Rhynchophora or weevils of North Eastern America.</source><publisher-name>The Nature Publishing Company, Indianapolis</publisher-name>, <publisher-loc>Indiana</publisher-loc>, <lpage>682</lpage> pp.doi: <ext-link ext-link-type="uri" xlink:href="http://dx.doi.org/10.5962/bhl.title.1557" xlink:type="simple">10.5962/bhl.title.1557</ext-link></mixed-citation></ref><ref id="B40"><mixed-citation xmlns:xlink="http://www.w3.org/1999/xlink" xlink:type="simple"><person-group><name name-style="western"><surname>McNamara</surname><given-names>J</given-names></name></person-group> (<year>1991c</year>)<article-title> Family Curculionidae: snout beetles or weevils.</article-title> In: <person-group><name name-style="western"><surname>Bousquet</surname><given-names>Y</given-names></name></person-group> (<role>Ed</role>). <issue-title>Checklist of Beetles of Canada and Alaska.</issue-title><source>Publication 1861/E, Agriculture Canada, Research Branch, Ottawa, Ontario</source>: <fpage>329</fpage>-<lpage>356</lpage>.</mixed-citation></ref><ref id="B30"><mixed-citation xmlns:xlink="http://www.w3.org/1999/xlink" xlink:type="simple"><person-group><name name-style="western"><surname>Majka</surname><given-names>CG</given-names></name><name name-style="western"><surname>Anderson</surname><given-names>RS</given-names></name><name name-style="western"><surname>McCorquodale</surname><given-names>DB</given-names></name></person-group> (<year>2007c</year>)<article-title> The weevils (Coleoptera: Curculionoidea) of the Maritime provinces of Canada, II: New records from Nova Scotia and Prince Edward Island and regional zoogeography.</article-title><source>The Canadian Entomologist </source><volume>139</volume>: <fpage>397</fpage>-<lpage>442</lpage>. doi: <ext-link ext-link-type="uri" xlink:href="http://dx.doi.org/10.4039/n06-021" xlink:type="simple">10.4039/n06-021</ext-link></mixed-citation></ref></ref-list></tp:taxon-treatment>
