# Supplementary material for: New Coleoptera records from New Brunswick, Canada: Anthribidae, Brentidae, Dryophthoridae, Brachyceridae, and Curculionidae, with additions to the fauna of Quebec, Nova Scotia and Prince Edward Island
Source: Zookeys. 2012 Apr 4;(179):349–406. doi: 10.3897/zookeys.179.2626 (PMC3337068; doi:10.3897/zookeys.179.2626)
Supplement: XML Treatment for Magdalis hispoides [file zookeys.179.2626-treatment46.xml]

<!DOCTYPE tp:taxon-treatment
  PUBLIC "-//TaxonX//DTD Taxonomic Treatment Publishing DTD v0 20100105//EN" "tax-treatment-NSO.dtd">
<tp:taxon-treatment xmlns:tp="http://www.plazi.org/taxpub"><tp:treatment-meta><mixed-citation publication-type="journal"><person-group><name><surname>Webster</surname><given-names>Reginald P.</given-names></name><name><surname>Anderson</surname><given-names>Robert S.</given-names></name><name><surname>Sweeney</surname><given-names>Jon D.</given-names></name><name><surname>DeMerchant</surname><given-names>Ian</given-names></name></person-group><article-title>New Coleoptera records from New Brunswick, Canada: Anthribidae, Brentidae, Dryophthoridae, Brachyceridae, and Curculionidae, with additions to the fauna of Quebec, Nova Scotia and Prince Edward Island</article-title><source>Zookeys</source><day>4</day><month>4</month><year>2012</year><volume>2012</volume><issue>179</issue><fpage>349</fpage><lpage>406</lpage><pub-id pub-id-type="doi">10.3897/zookeys.179.2626</pub-id></mixed-citation></tp:treatment-meta><tp:nomenclature><tp:taxon-name>
                            <tp:taxon-name-part taxon-name-part-type="genus">Magdalis</tp:taxon-name-part>
                            <tp:taxon-name-part taxon-name-part-type="species">hispoides</tp:taxon-name-part>
                        <object-id xmlns:xlink="http://www.w3.org/1999/xlink" xlink:type="simple">http://species-id.net/wiki/Magdalis_hispoides</object-id>
								</tp:taxon-name><tp:taxon-authority>LeConte, 1876**</tp:taxon-authority><xref ref-type="fig" rid="F46">Map 46</xref></tp:nomenclature><tp:treatment-sec sec-type="Material examined"><title>Material examined.</title><p><bold>New Brunswick, Carleton Co.</bold>, Lindsay, 4.VII.1963, B. Denny, ex. balsam fir, beating, F.I.S. 63–0860–04 (1, AFC). <bold>Queens Co.</bold>, Cherryvale, 15.VI.1964, D. R. Edling, conifer forest, ex. red spruce, beating, F.I.S., 64–0529–07 (1, AFC). <bold>Victoria Co.</bold>, Hazeldean, 17.VI.1963, (no collector given), ex. trembling aspen, beating, F.I.S., 63–0544–02 (1, AFC).</p><fig id="F46" position="float" orientation="portrait"><label>Map 46.</label><caption><p>Collection localities in New Brunswick, Canada of <italic><tp:taxon-name>Magdalis hispoides</tp:taxon-name></italic>.</p></caption><graphic xmlns:xlink="http://www.w3.org/1999/xlink" xlink:href="ZooKeys-179-349-g046.jpg" position="float" orientation="portrait" xlink:type="simple"/></fig></tp:treatment-sec><tp:treatment-sec sec-type="Collection and habitat data"><title>Collection and habitat data.</title><p><italic><tp:taxon-name>Magdalis hispoides</tp:taxon-name></italic> adults have been observed feeding on needles of <italic><tp:taxon-name>Pinus strobus</tp:taxon-name></italic> (<xref ref-type="bibr" rid="B45">Plumb 1950</xref>). In New Brunswick, adults were beaten from foliage of balsam fir, red spruce, and trembling aspen during June and July.</p></tp:treatment-sec><tp:treatment-sec sec-type="Distribution"><title>Distribution in Canada and Alaska.</title><p>YK, BC, AB, ON, QC, <bold>NB</bold>, NF (<xref ref-type="bibr" rid="B40">McNamara 1991c</xref>).</p></tp:treatment-sec><ref-list><ref id="B45"><mixed-citation xmlns:xlink="http://www.w3.org/1999/xlink" xlink:type="simple"><person-group><name name-style="western"><surname>Plumb</surname><given-names>GH</given-names></name></person-group> (<year>1950</year>)<source> The adult feeding habit of some conifer-infesting weevils. The Canadian Entomologist 82(3): 53–57. doi; 10.4039/Ent8253-3</source></mixed-citation></ref><ref id="B40"><mixed-citation xmlns:xlink="http://www.w3.org/1999/xlink" xlink:type="simple"><person-group><name name-style="western"><surname>McNamara</surname><given-names>J</given-names></name></person-group> (<year>1991c</year>)<article-title> Family Curculionidae: snout beetles or weevils.</article-title> In: <person-group><name name-style="western"><surname>Bousquet</surname><given-names>Y</given-names></name></person-group> (<role>Ed</role>). <issue-title>Checklist of Beetles of Canada and Alaska.</issue-title><source>Publication 1861/E, Agriculture Canada, Research Branch, Ottawa, Ontario</source>: <fpage>329</fpage>-<lpage>356</lpage>.</mixed-citation></ref></ref-list></tp:taxon-treatment>
