# Supplementary material for: New Coleoptera records from New Brunswick, Canada: Anthribidae, Brentidae, Dryophthoridae, Brachyceridae, and Curculionidae, with additions to the fauna of Quebec, Nova Scotia and Prince Edward Island
Source: Zookeys. 2012 Apr 4;(179):349–406. doi: 10.3897/zookeys.179.2626 (PMC3337068; doi:10.3897/zookeys.179.2626)
Supplement: XML Treatment for Conotrachelus juglandis [file zookeys.179.2626-treatment48.xml]

<!DOCTYPE tp:taxon-treatment
  PUBLIC "-//TaxonX//DTD Taxonomic Treatment Publishing DTD v0 20100105//EN" "tax-treatment-NSO.dtd">
<tp:taxon-treatment xmlns:tp="http://www.plazi.org/taxpub"><tp:treatment-meta><mixed-citation publication-type="journal"><person-group><name><surname>Webster</surname><given-names>Reginald P.</given-names></name><name><surname>Anderson</surname><given-names>Robert S.</given-names></name><name><surname>Sweeney</surname><given-names>Jon D.</given-names></name><name><surname>DeMerchant</surname><given-names>Ian</given-names></name></person-group><article-title>New Coleoptera records from New Brunswick, Canada: Anthribidae, Brentidae, Dryophthoridae, Brachyceridae, and Curculionidae, with additions to the fauna of Quebec, Nova Scotia and Prince Edward Island</article-title><source>Zookeys</source><day>4</day><month>4</month><year>2012</year><volume>2012</volume><issue>179</issue><fpage>349</fpage><lpage>406</lpage><pub-id pub-id-type="doi">10.3897/zookeys.179.2626</pub-id></mixed-citation></tp:treatment-meta><tp:nomenclature><tp:taxon-name>
                            <tp:taxon-name-part taxon-name-part-type="genus">Conotrachelus</tp:taxon-name-part>
                            <tp:taxon-name-part taxon-name-part-type="species">juglandis</tp:taxon-name-part>
                        <object-id xmlns:xlink="http://www.w3.org/1999/xlink" xlink:type="simple">http://species-id.net/wiki/Conotrachelus_juglandis</object-id>
								</tp:taxon-name><tp:taxon-authority>LeConte, 1876**</tp:taxon-authority><xref ref-type="fig" rid="F48">Map 48</xref></tp:nomenclature><tp:treatment-sec sec-type="Material examined"><title>Material examined.</title><p><bold>New Brunswick, Carleton Co.</bold>, Jackson Falls, Bell Forest, <named-content xmlns:xlink="http://www.w3.org/1999/xlink" content-type="dwc:verbatimCoordinates" xlink:type="simple">46.2200°N, 67.7231°W</named-content>, 13.VIII.2007, R. P. Webster, mature hardwood forest (with butternut), sweeping foliage (1, RWC); same locality and habitat but 28.IV–9.V.2009, 1–8.VI.2009, R. Webster &amp; M.-A. Giguère, Lindgren funnel traps (3, AFC, RWC); Bellville, Meduxnekeag Valley Nature Preserve, <named-content xmlns:xlink="http://www.w3.org/1999/xlink" content-type="dwc:verbatimCoordinates" xlink:type="simple">46.1931°N, 67.6825°W</named-content>, 8.VI.2008, R. P. Webster, floodplain forest (with butternut), on flowers of <italic><tp:taxon-name>Prunus virginiana</tp:taxon-name></italic> (beating) (1, RWC); same locality and collector but <named-content xmlns:xlink="http://www.w3.org/1999/xlink" content-type="dwc:verbatimCoordinates" xlink:type="simple">46.1930°N, 67.6821°W</named-content>, 13.VII.2008, floodplain forest (with butternut), sweeping foliage (1, RWC).</p><fig id="F48" position="float" orientation="portrait"><label>Map 48.</label><caption><p>Collection localities in New Brunswick, Canada of <italic><tp:taxon-name>Conotrachelus juglandis</tp:taxon-name></italic>.</p></caption><graphic xmlns:xlink="http://www.w3.org/1999/xlink" xlink:href="ZooKeys-179-349-g048.jpg" position="float" orientation="portrait" xlink:type="simple"/></fig></tp:treatment-sec><tp:treatment-sec sec-type="Collection and habitat data"><title>Collection and habitat data.</title><p><italic><tp:taxon-name>Conotrachelus juglandis</tp:taxon-name></italic> breeds in the nuts, stems, and leaf petioles of <italic><tp:taxon-name>Juglans</tp:taxon-name></italic> spp. (<xref ref-type="bibr" rid="B18">Drooz 1985</xref>). Most adults from New Brunswick were swept from foliage in hardwood forests and floodplain forests with butternut (<italic><tp:taxon-name>Juglans cinerea</tp:taxon-name></italic> L.). One individual was beaten from flowers of choke cherry (<italic><tp:taxon-name>Prunus virginiana</tp:taxon-name></italic> L.). A few adults were captured in Lindgren funnel traps in a hardwood forest with butternut. Adults were collected during April, June, and August.</p></tp:treatment-sec><tp:treatment-sec sec-type="Distribution"><title>Distribution in Canada and Alaska.</title><p>ON, QC, <bold>NB</bold> (<xref ref-type="bibr" rid="B40">McNamara 1991c</xref>).<!--PageBreak--><!--PageBreak--></p></tp:treatment-sec><ref-list><ref id="B18"><mixed-citation xmlns:xlink="http://www.w3.org/1999/xlink" xlink:type="simple"><person-group><name name-style="western"><surname>Drooz</surname><given-names>AT</given-names></name></person-group><role>(Ed.)</role> (<year>1985</year>)<source> Insects of Eastern Forests. Miscellaneous Publication 1426. U.S. Department of Agriculture, Forest Service, Washington, DC. 608 p.</source></mixed-citation></ref><ref id="B40"><mixed-citation xmlns:xlink="http://www.w3.org/1999/xlink" xlink:type="simple"><person-group><name name-style="western"><surname>McNamara</surname><given-names>J</given-names></name></person-group> (<year>1991c</year>)<article-title> Family Curculionidae: snout beetles or weevils.</article-title> In: <person-group><name name-style="western"><surname>Bousquet</surname><given-names>Y</given-names></name></person-group> (<role>Ed</role>). <issue-title>Checklist of Beetles of Canada and Alaska.</issue-title><source>Publication 1861/E, Agriculture Canada, Research Branch, Ottawa, Ontario</source>: <fpage>329</fpage>-<lpage>356</lpage>.</mixed-citation></ref></ref-list></tp:taxon-treatment>
