# Supplementary material for: New Coleoptera records from New Brunswick, Canada: Anthribidae, Brentidae, Dryophthoridae, Brachyceridae, and Curculionidae, with additions to the fauna of Quebec, Nova Scotia and Prince Edward Island
Source: Zookeys. 2012 Apr 4;(179):349–406. doi: 10.3897/zookeys.179.2626 (PMC3337068; doi:10.3897/zookeys.179.2626)
Supplement: XML Treatment for Hylesinus aculeatus [file zookeys.179.2626-treatment56.xml]

<!DOCTYPE tp:taxon-treatment
  PUBLIC "-//TaxonX//DTD Taxonomic Treatment Publishing DTD v0 20100105//EN" "tax-treatment-NSO.dtd">
<tp:taxon-treatment xmlns:tp="http://www.plazi.org/taxpub"><tp:treatment-meta><mixed-citation publication-type="journal"><person-group><name><surname>Webster</surname><given-names>Reginald P.</given-names></name><name><surname>Anderson</surname><given-names>Robert S.</given-names></name><name><surname>Sweeney</surname><given-names>Jon D.</given-names></name><name><surname>DeMerchant</surname><given-names>Ian</given-names></name></person-group><article-title>New Coleoptera records from New Brunswick, Canada: Anthribidae, Brentidae, Dryophthoridae, Brachyceridae, and Curculionidae, with additions to the fauna of Quebec, Nova Scotia and Prince Edward Island</article-title><source>Zookeys</source><day>4</day><month>4</month><year>2012</year><volume>2012</volume><issue>179</issue><fpage>349</fpage><lpage>406</lpage><pub-id pub-id-type="doi">10.3897/zookeys.179.2626</pub-id></mixed-citation></tp:treatment-meta><tp:nomenclature><tp:taxon-name>
                            <tp:taxon-name-part taxon-name-part-type="genus">Hylesinus</tp:taxon-name-part>
                            <tp:taxon-name-part taxon-name-part-type="species">aculeatus</tp:taxon-name-part>
                        <object-id xmlns:xlink="http://www.w3.org/1999/xlink" xlink:type="simple">http://species-id.net/wiki/Hylesinus_aculeatus</object-id>
								</tp:taxon-name><tp:taxon-authority>Say, 1824</tp:taxon-authority><xref ref-type="fig" rid="F56">Map 56</xref></tp:nomenclature><tp:treatment-sec sec-type="Material examined"><title>Material examined.</title><p><bold>New Brunswick, Carleton Co.</bold>, Jackson Falls, Bell Forest, <named-content xmlns:xlink="http://www.w3.org/1999/xlink" content-type="dwc:verbatimCoordinates" xlink:type="simple">46.2152°N, 67.7190°W</named-content>, 11.V.2005, 1.VI.2005, R. Webster &amp; M.-A. Giguère, river margin forest with butternut, collected with aerial net during late afternoon flight, (5, RWC); same locality and collector but <named-content xmlns:xlink="http://www.w3.org/1999/xlink" content-type="dwc:verbatimCoordinates" xlink:type="simple">46.2200°N, 67.7231°W</named-content>, 28.IV–9.V.2009, 9–14.V.2009, 14–20.V.2009, 20–26.V.2009, mature hardwood forest, Lindgren funnel traps (7, AFC, RWC). <bold>Kings Co.</bold>, Grays Mills, 1.VI.1921, R. P. G., (1, AFC). <bold>Queens Co.</bold>, Grand Lake Meadows P.N.A., <named-content xmlns:xlink="http://www.w3.org/1999/xlink" content-type="dwc:verbatimCoordinates" xlink:type="simple">45.8227°N, 66.1209°W</named-content>, 4–19.V.2010, R. Webster &amp; C. MacKay, old silver maple forest with green ash and seasonally flooded marsh, Lindgren funnel traps (2, AFC). <bold>York Co.</bold>, South Tweedside, 25.X.1977, (no collector given), camp window (20, AFC); Fredericton, 24.VIII.1978 (emergence date), (no collector given), ex. <italic><tp:taxon-name>Fraxinus americana</tp:taxon-name></italic> (9, AFC); Charters Settlement, <named-content xmlns:xlink="http://www.w3.org/1999/xlink" content-type="dwc:verbatimCoordinates" xlink:type="simple">45.8395°N, 66.7391°W</named-content>, 10.V.2007, 6.V.2008, 4.IV.2010, R. P. Webster, mixed forest, collected with aerial net during late afternoon flights (3, RWC); 15 km W of Tracy off Rt. 645, <named-content xmlns:xlink="http://www.w3.org/1999/xlink" content-type="dwc:verbatimCoordinates" xlink:type="simple">45.6848°N, 66.8821°W</named-content>, 19–25.V.2009, R. Webster &amp; M.-A. Giguère, old red pine forest, Lindgren funnel trap (1, AFC).</p><fig id="F56" position="float" orientation="portrait"><label>Map 56.</label><caption><p>Collection localities in New Brunswick, Canada of <italic><tp:taxon-name>Hylesinus aculeatus</tp:taxon-name></italic>.</p></caption><graphic xmlns:xlink="http://www.w3.org/1999/xlink" xlink:href="ZooKeys-179-349-g056.jpg" position="float" orientation="portrait" xlink:type="simple"/></fig></tp:treatment-sec><tp:treatment-sec sec-type="Collection and habitat data"><title>Collection and habitat data.</title><p>Hosts include various species of <italic><tp:taxon-name>Fraxinus</tp:taxon-name></italic> (<xref ref-type="bibr" rid="B55">Wood 1982</xref>). Adults from New Brunswick were captured in Lindgren funnel traps in river margin floodplain forests with butternut, white ash, and black ash (<italic><tp:taxon-name>Fraxinus nigra</tp:taxon-name></italic> Marsh.), silver maple forest, hardwood forests with American beech and sugar maple, mixed forests, and a red pine forest. <italic><tp:taxon-name>Fraxinus</tp:taxon-name></italic> was present at all these sites. Adults were also reared from <italic><tp:taxon-name>Fraxinus americana</tp:taxon-name></italic>. This species was collected during April, May, and early June (most during May).</p></tp:treatment-sec><tp:treatment-sec sec-type="Distribution"><title>Distribution in Canada and Alaska.</title><p>SK, MB, ON, QC, <bold>NB</bold>, NS (<xref ref-type="bibr" rid="B10">Bright 1976</xref>; <xref ref-type="bibr" rid="B41">McNamara 1991d</xref>).</p></tp:treatment-sec><ref-list><ref id="B55"><mixed-citation xmlns:xlink="http://www.w3.org/1999/xlink" xlink:type="simple"><person-group><name name-style="western"><surname>Wood</surname><given-names>SL</given-names></name></person-group> (<year>1982</year>)<article-title> The bark and ambrosia beetles of North and Central America (Coleoptera: Scolytidae), a taxonomic monograph.</article-title><source>Great Basin Naturalist Memoirs </source><volume>6</volume>: <fpage>1</fpage>-<lpage>1359</lpage>.</mixed-citation></ref><ref id="B10"><mixed-citation xmlns:xlink="http://www.w3.org/1999/xlink" xlink:type="simple"><person-group><name name-style="western"><surname>Bright</surname><given-names>DE</given-names></name></person-group> (<year>1976</year>)<source> The bark beetles of Canada and Alaska: Coleoptera: Scolytidae. Publication 1576, Agriculture Canada, Ottawa, Ontario, 241 pp.</source></mixed-citation></ref><ref id="B41"><mixed-citation xmlns:xlink="http://www.w3.org/1999/xlink" xlink:type="simple"><person-group><name name-style="western"><surname>McNamara</surname><given-names>J</given-names></name></person-group> (<year>1991d</year>)<article-title> Family Scolytidae: bark beetles.</article-title> In: <person-group><name name-style="western"><surname>Bousquet</surname><given-names>Y</given-names></name></person-group> (<role>Ed</role>). <issue-title>Checklist of Beetles of Canada and Alaska.</issue-title><source>Publication 1861/E, Agriculture Canada, Research Branch, Ottawa, Ontario</source>: <fpage>356</fpage>-<lpage>365</lpage>.</mixed-citation></ref></ref-list></tp:taxon-treatment>
