# Supplementary material for: New Coleoptera records from New Brunswick, Canada: Anthribidae, Brentidae, Dryophthoridae, Brachyceridae, and Curculionidae, with additions to the fauna of Quebec, Nova Scotia and Prince Edward Island
Source: Zookeys. 2012 Apr 4;(179):349–406. doi: 10.3897/zookeys.179.2626 (PMC3337068; doi:10.3897/zookeys.179.2626)
Supplement: XML Treatment for Xylechinus americanus [file zookeys.179.2626-treatment57.xml]

<!DOCTYPE tp:taxon-treatment
  PUBLIC "-//TaxonX//DTD Taxonomic Treatment Publishing DTD v0 20100105//EN" "tax-treatment-NSO.dtd">
<tp:taxon-treatment xmlns:tp="http://www.plazi.org/taxpub"><tp:treatment-meta><mixed-citation publication-type="journal"><person-group><name><surname>Webster</surname><given-names>Reginald P.</given-names></name><name><surname>Anderson</surname><given-names>Robert S.</given-names></name><name><surname>Sweeney</surname><given-names>Jon D.</given-names></name><name><surname>DeMerchant</surname><given-names>Ian</given-names></name></person-group><article-title>New Coleoptera records from New Brunswick, Canada: Anthribidae, Brentidae, Dryophthoridae, Brachyceridae, and Curculionidae, with additions to the fauna of Quebec, Nova Scotia and Prince Edward Island</article-title><source>Zookeys</source><day>4</day><month>4</month><year>2012</year><volume>2012</volume><issue>179</issue><fpage>349</fpage><lpage>406</lpage><pub-id pub-id-type="doi">10.3897/zookeys.179.2626</pub-id></mixed-citation></tp:treatment-meta><tp:nomenclature><tp:taxon-name>
                            <tp:taxon-name-part taxon-name-part-type="genus">Xylechinus</tp:taxon-name-part>
                            <tp:taxon-name-part taxon-name-part-type="species">americanus</tp:taxon-name-part>
                        <object-id xmlns:xlink="http://www.w3.org/1999/xlink" xlink:type="simple">http://species-id.net/wiki/Xylechinus_americanus</object-id>
								</tp:taxon-name><tp:taxon-authority>Blackman, 1922</tp:taxon-authority><xref ref-type="fig" rid="F57">Map 57</xref></tp:nomenclature><tp:treatment-sec sec-type="Material examined"><title>Material examined.</title><p><bold>New Brunswick, Restigouche Co.</bold>, Dionne Brook P.N.A., <named-content xmlns:xlink="http://www.w3.org/1999/xlink" content-type="dwc:verbatimCoordinates" xlink:type="simple">47.9064°N, 68.3441°W</named-content>, 31.V–15.VI.2011, M. Roy &amp; V. Webster, old-growth white spruce and balsam fir forest, Lindgren funnel traps (4, NBM, RWC). <bold>York Co.</bold>, 15 km W of Tracy off Rt. 645, <named-content xmlns:xlink="http://www.w3.org/1999/xlink" content-type="dwc:verbatimCoordinates" xlink:type="simple">45.6848°N, 66.8821°W</named-content>, 1–6.VI.2009, R. Webster &amp; M.-A. Giguère, old red pine forest, Lindgren funnel trap (1, RWC); 14 km WSW of Tracy, S of Rt. 645<!--PageBreak-->, <named-content xmlns:xlink="http://www.w3.org/1999/xlink" content-type="dwc:verbatimCoordinates" xlink:type="simple">45.6741°N, 66.8661°W</named-content>, 10–26.V.2010, R. Webster &amp; C. MacKay, old mixed forest with red and white spruce, red and white pine, balsam fir, eastern white cedar, red maple, and  <italic><tp:taxon-name>Populus</tp:taxon-name></italic> sp., Lindgren funnel traps (3, AFC, RWC).</p><fig id="F57" position="float" orientation="portrait"><label>Map 57.</label><caption><p>Collection localities in New Brunswick, Canada of <italic><tp:taxon-name>Xylechinus americanus</tp:taxon-name></italic>.</p></caption><graphic xmlns:xlink="http://www.w3.org/1999/xlink" xlink:href="ZooKeys-179-349-g057.jpg" position="float" orientation="portrait" xlink:type="simple"/></fig></tp:treatment-sec><tp:treatment-sec sec-type="Collection and habitat data"><title>Collection and habitat data.</title><p>Hosts include <italic><tp:taxon-name>Picea</tp:taxon-name></italic> spp. and <italic><tp:taxon-name>Pinus</tp:taxon-name></italic> spp. (<xref ref-type="bibr" rid="B55">Wood 1982</xref>). Adults were captured during May and June in Lindgren funnel traps in an old-growth red pine forest, an old mixed forest, and an old-growth white spruce and balsam fir forest (boreal forest).</p></tp:treatment-sec><tp:treatment-sec sec-type="Distribution"><title>Distribution in Canada and Alaska.</title><p>ON, QC, <bold>NB</bold>, NS (<xref ref-type="bibr" rid="B10">Bright 1976</xref>; <xref ref-type="bibr" rid="B41">McNamara 1991d</xref>).</p></tp:treatment-sec><ref-list><ref id="B55"><mixed-citation xmlns:xlink="http://www.w3.org/1999/xlink" xlink:type="simple"><person-group><name name-style="western"><surname>Wood</surname><given-names>SL</given-names></name></person-group> (<year>1982</year>)<article-title> The bark and ambrosia beetles of North and Central America (Coleoptera: Scolytidae), a taxonomic monograph.</article-title><source>Great Basin Naturalist Memoirs </source><volume>6</volume>: <fpage>1</fpage>-<lpage>1359</lpage>.</mixed-citation></ref><ref id="B10"><mixed-citation xmlns:xlink="http://www.w3.org/1999/xlink" xlink:type="simple"><person-group><name name-style="western"><surname>Bright</surname><given-names>DE</given-names></name></person-group> (<year>1976</year>)<source> The bark beetles of Canada and Alaska: Coleoptera: Scolytidae. Publication 1576, Agriculture Canada, Ottawa, Ontario, 241 pp.</source></mixed-citation></ref><ref id="B41"><mixed-citation xmlns:xlink="http://www.w3.org/1999/xlink" xlink:type="simple"><person-group><name name-style="western"><surname>McNamara</surname><given-names>J</given-names></name></person-group> (<year>1991d</year>)<article-title> Family Scolytidae: bark beetles.</article-title> In: <person-group><name name-style="western"><surname>Bousquet</surname><given-names>Y</given-names></name></person-group> (<role>Ed</role>). <issue-title>Checklist of Beetles of Canada and Alaska.</issue-title><source>Publication 1861/E, Agriculture Canada, Research Branch, Ottawa, Ontario</source>: <fpage>356</fpage>-<lpage>365</lpage>.</mixed-citation></ref></ref-list></tp:taxon-treatment>
