# Supplementary material for: New Coleoptera records from New Brunswick, Canada: Anthribidae, Brentidae, Dryophthoridae, Brachyceridae, and Curculionidae, with additions to the fauna of Quebec, Nova Scotia and Prince Edward Island
Source: Zookeys. 2012 Apr 4;(179):349–406. doi: 10.3897/zookeys.179.2626 (PMC3337068; doi:10.3897/zookeys.179.2626)
Supplement: XML Treatment for Anisandrus dispar [file zookeys.179.2626-treatment61.xml]

<!DOCTYPE tp:taxon-treatment
  PUBLIC "-//TaxonX//DTD Taxonomic Treatment Publishing DTD v0 20100105//EN" "tax-treatment-NSO.dtd">
<tp:taxon-treatment xmlns:tp="http://www.plazi.org/taxpub"><tp:treatment-meta><mixed-citation publication-type="journal"><person-group><name><surname>Webster</surname><given-names>Reginald P.</given-names></name><name><surname>Anderson</surname><given-names>Robert S.</given-names></name><name><surname>Sweeney</surname><given-names>Jon D.</given-names></name><name><surname>DeMerchant</surname><given-names>Ian</given-names></name></person-group><article-title>New Coleoptera records from New Brunswick, Canada: Anthribidae, Brentidae, Dryophthoridae, Brachyceridae, and Curculionidae, with additions to the fauna of Quebec, Nova Scotia and Prince Edward Island</article-title><source>Zookeys</source><day>4</day><month>4</month><year>2012</year><volume>2012</volume><issue>179</issue><fpage>349</fpage><lpage>406</lpage><pub-id pub-id-type="doi">10.3897/zookeys.179.2626</pub-id></mixed-citation></tp:treatment-meta><tp:nomenclature><tp:taxon-name>
                            <tp:taxon-name-part taxon-name-part-type="genus">Anisandrus</tp:taxon-name-part>
                            <tp:taxon-name-part taxon-name-part-type="species">dispar</tp:taxon-name-part>
                        <object-id xmlns:xlink="http://www.w3.org/1999/xlink" xlink:type="simple">http://species-id.net/wiki/Anisandrus_dispar</object-id>
								</tp:taxon-name><tp:taxon-authority>(Fabricius, 1792)</tp:taxon-authority><xref ref-type="fig" rid="F61">Map 61</xref></tp:nomenclature><tp:treatment-sec sec-type="Material examined"><title>Material examined.</title><p><bold>New Brunswick, Queens Co.</bold>, Grand Lake Meadows P.N.A., <named-content xmlns:xlink="http://www.w3.org/1999/xlink" content-type="dwc:verbatimCoordinates" xlink:type="simple">45.8227°N, 66.1209°W</named-content>, 19.V–26.VII.2010, R. Webster &amp; C. MacKay, old silver maple forest with green ash and seasonally flooded marsh, Lindgren funnel traps (3, AFC).</p><fig id="F61" position="float" orientation="portrait"><label>Map 61.</label><caption><p>Collection localities in New Brunswick, Canada of <italic><tp:taxon-name>Anisandrus dispar</tp:taxon-name></italic>.</p></caption><graphic xmlns:xlink="http://www.w3.org/1999/xlink" xlink:href="ZooKeys-179-349-g061.jpg" position="float" orientation="portrait" xlink:type="simple"/></fig></tp:treatment-sec><tp:treatment-sec sec-type="Collection and habitat data"><title>Collection and habitat data.</title><p>Adults of this adventive species were captured mid May to late July in Lindgren funnel traps in an old silver maple forest.</p></tp:treatment-sec><tp:treatment-sec sec-type="Distribution"><title>Distribution in Canada and Alaska.</title><p>BC, ON, QC, <bold>NB</bold>, NS, NF, PE (<xref ref-type="bibr" rid="B10">Bright 1976</xref>; <xref ref-type="bibr" rid="B41">McNamara 1991d</xref>; <xref ref-type="bibr" rid="B26">Klimaszewski et al. 2010</xref>).</p></tp:treatment-sec><ref-list><ref id="B10"><mixed-citation xmlns:xlink="http://www.w3.org/1999/xlink" xlink:type="simple"><person-group><name name-style="western"><surname>Bright</surname><given-names>DE</given-names></name></person-group> (<year>1976</year>)<source> The bark beetles of Canada and Alaska: Coleoptera: Scolytidae. Publication 1576, Agriculture Canada, Ottawa, Ontario, 241 pp.</source></mixed-citation></ref><ref id="B41"><mixed-citation xmlns:xlink="http://www.w3.org/1999/xlink" xlink:type="simple"><person-group><name name-style="western"><surname>McNamara</surname><given-names>J</given-names></name></person-group> (<year>1991d</year>)<article-title> Family Scolytidae: bark beetles.</article-title> In: <person-group><name name-style="western"><surname>Bousquet</surname><given-names>Y</given-names></name></person-group> (<role>Ed</role>). <issue-title>Checklist of Beetles of Canada and Alaska.</issue-title><source>Publication 1861/E, Agriculture Canada, Research Branch, Ottawa, Ontario</source>: <fpage>356</fpage>-<lpage>365</lpage>.</mixed-citation></ref><ref id="B26"><mixed-citation xmlns:xlink="http://www.w3.org/1999/xlink" xlink:type="simple"><person-group><name name-style="western"><surname>Klimaszewski</surname><given-names>J</given-names></name><name name-style="western"><surname>Langor</surname><given-names>D</given-names></name><name name-style="western"><surname>Majka</surname><given-names>CG</given-names></name><name name-style="western"><surname>Bouchard</surname><given-names>P</given-names></name><name name-style="western"><surname>Bousquet</surname><given-names>Y</given-names></name><name name-style="western"><surname>LeSage</surname><given-names>L</given-names></name><name name-style="western"><surname>Smetana</surname><given-names>A</given-names></name><name name-style="western"><surname>Sylvestre</surname><given-names>P</given-names></name><name name-style="western"><surname>Pelletier</surname><given-names>G</given-names></name><name name-style="western"><surname>Davies</surname><given-names>A</given-names></name><name name-style="western"><surname>DesRochers</surname><given-names>P</given-names></name><name name-style="western"><surname>Goulet</surname><given-names>H</given-names></name><name name-style="western"><surname>Webster</surname><given-names>R</given-names></name><name name-style="western"><surname>Sweeney</surname><given-names>J</given-names></name></person-group> (<year>2010</year>)<source> Review of adventive species of Coleoptera (Insecta) recorded from eastern Canada.</source><publisher-name>Pensoft</publisher-name>, <publisher-loc>Sofia–Moscow</publisher-loc>, <lpage>272</lpage> pp.</mixed-citation></ref></ref-list></tp:taxon-treatment>
