# Supplementary material for: New Coleoptera records from New Brunswick, Canada: Anthribidae, Brentidae, Dryophthoridae, Brachyceridae, and Curculionidae, with additions to the fauna of Quebec, Nova Scotia and Prince Edward Island
Source: Zookeys. 2012 Apr 4;(179):349–406. doi: 10.3897/zookeys.179.2626 (PMC3337068; doi:10.3897/zookeys.179.2626)
Supplement: XML Treatment for Anisandrus sayi [file zookeys.179.2626-treatment63.xml]

<!DOCTYPE tp:taxon-treatment
  PUBLIC "-//TaxonX//DTD Taxonomic Treatment Publishing DTD v0 20100105//EN" "tax-treatment-NSO.dtd">
<tp:taxon-treatment xmlns:tp="http://www.plazi.org/taxpub"><tp:treatment-meta><mixed-citation publication-type="journal"><person-group><name><surname>Webster</surname><given-names>Reginald P.</given-names></name><name><surname>Anderson</surname><given-names>Robert S.</given-names></name><name><surname>Sweeney</surname><given-names>Jon D.</given-names></name><name><surname>DeMerchant</surname><given-names>Ian</given-names></name></person-group><article-title>New Coleoptera records from New Brunswick, Canada: Anthribidae, Brentidae, Dryophthoridae, Brachyceridae, and Curculionidae, with additions to the fauna of Quebec, Nova Scotia and Prince Edward Island</article-title><source>Zookeys</source><day>4</day><month>4</month><year>2012</year><volume>2012</volume><issue>179</issue><fpage>349</fpage><lpage>406</lpage><pub-id pub-id-type="doi">10.3897/zookeys.179.2626</pub-id></mixed-citation></tp:treatment-meta><tp:nomenclature><tp:taxon-name>
                            <tp:taxon-name-part taxon-name-part-type="genus">Anisandrus</tp:taxon-name-part>
                            <tp:taxon-name-part taxon-name-part-type="species">sayi</tp:taxon-name-part>
                        <object-id xmlns:xlink="http://www.w3.org/1999/xlink" xlink:type="simple">http://species-id.net/wiki/Anisandrus_sayi</object-id>
								</tp:taxon-name><tp:taxon-authority>Hopkins, 1915</tp:taxon-authority><xref ref-type="fig" rid="F63">Map 63</xref></tp:nomenclature><tp:treatment-sec sec-type="Material examined"><title>Material examined.</title><p><bold>New Brunswick, Carleton Co.</bold>, Jackson Falls, Bell Forest, <named-content xmlns:xlink="http://www.w3.org/1999/xlink" content-type="dwc:verbatimCoordinates" xlink:type="simple">46.2200°N, 67.7231°W</named-content>, 4–12.VI.2008, 12–19.VI.2008, 19–27.VI.2008, 27.VI–5.VII.2008, 12–19.VII.2008, 19–28.VII.2008, R. P. Webster, mature hardwood forest, Lindgren funnel traps (10, AFC, RWC); same locality and forest type but 9–14.V.2009, 14–20.V.2009, R. Webster &amp; M.-A. Giguère, Lindgren funnel traps (11, AFC). <bold>Queens Co.</bold>, Cranberry Lake P.N.A, <named-content xmlns:xlink="http://www.w3.org/1999/xlink" content-type="dwc:verbatimCoordinates" xlink:type="simple">46.1125°N, 65.6075°W</named-content>, 21–27.V.2009, 5–11.VI.2009, R. Webster &amp; M.-A. Giguère, old red oak forest, Lindgren funnel traps (4, AFC); Grand Lake Meadows P.N.A., <named-content xmlns:xlink="http://www.w3.org/1999/xlink" content-type="dwc:verbatimCoordinates" xlink:type="simple">45.8227°N, 66.1209°W</named-content>, 19–31.V.2010, R. Webster &amp; C. MacKay, old silver maple forest with green ash and seasonally flooded marsh, Lindgren funnel traps (numerous specimens collected in EtOH baited traps) (1, AFC). <bold>Restigouche Co.</bold>, Dionne Brook P.N.A., <named-content xmlns:xlink="http://www.w3.org/1999/xlink" content-type="dwc:verbatimCoordinates" xlink:type="simple">47.9030°N, 68.3503°W</named-content>, 31.V–15.VI.2011, M. Roy &amp; V. Webster, old-growth northern hardwood forest, Lindgren funnel traps (2, AFC, NBM). <bold>Sunbury Co.</bold>, Acadia Forest Experiment Station, 30.VI.1999, (no collector given), pitfall trap survey, collection site 1, Control (2, AFC); Acadia Research Forest, <named-content xmlns:xlink="http://www.w3.org/1999/xlink" content-type="dwc:verbatimCoordinates" xlink:type="simple">45.9866°N, 66.3841°W</named-content>, 8–13.V.2009, 13–19.V.2009, 19–25.V.2009, R. Webster &amp; M.-A. Giguère, red spruce forest with red maple and balsam fir, Lindgren funnel traps (4, AFC). <bold>York Co.</bold>, Fredericton, University of New Brunswick Woodlot, 14.V.1964 (emergence date), C. M. D., ex beech bolt collected on 28.VIII.1963, 63–1280–01 (2, AFC); 15 km W of Tracy off Rt. 645, <named-content xmlns:xlink="http://www.w3.org/1999/xlink" content-type="dwc:verbatimCoordinates" xlink:type="simple">45.6848°N, 66.8821°W</named-content>, 11–19.V.2009, 1–8.VI.2009, R. Webster &amp; M.-A. Giguère, old red pine forest, Lindgren funnel trap (8, RWC); 14 km WSW of Tracy, S of Rt. 645, <named-content xmlns:xlink="http://www.w3.org/1999/xlink" content-type="dwc:verbatimCoordinates" xlink:type="simple">45.6741°N, 66.8661°W</named-content>, 10–26.V.2010, R. Webster &amp; C. MacKay, old mixed forest with red and white spruce, red and white pine, balsam fir, eastern white cedar, red maple, and <italic><tp:taxon-name>Populus</tp:taxon-name></italic> sp., Lindgren funnel trap (1, AFC).</p><fig id="F63" position="float" orientation="portrait"><label>Map 63.</label><caption><p>Collection localities in New Brunswick, Canada of <italic><tp:taxon-name>Anisandrus sayi</tp:taxon-name></italic>.</p></caption><graphic xmlns:xlink="http://www.w3.org/1999/xlink" xlink:href="ZooKeys-179-349-g063.jpg" position="float" orientation="portrait" xlink:type="simple"/></fig></tp:treatment-sec><tp:treatment-sec sec-type="Collection and habitat data"><title>Collection and habitat data.</title><p>Hosts of this species include various hardwood species (<xref ref-type="bibr" rid="B10">Bright 1976</xref>; <xref ref-type="bibr" rid="B55">Wood 1982</xref>). In New Brunswick, most adults were captured in Lindgren funnel traps during May, June, and July in hardwood forests, red oak forests, red spruce forests with red maple, and an old red pine forest. Numerous adults were collected in ethanol-baited Lindgren funnel traps in an old silver maple forest. Some adults were also reared from a beech bolt.</p></tp:treatment-sec><tp:treatment-sec sec-type="Distribution"><title>Distribution in Canada and Alaska.</title><p>ON, QC, <bold>NB</bold>, NS (<xref ref-type="bibr" rid="B10">Bright 1976</xref>; <xref ref-type="bibr" rid="B41">McNamara 1991d</xref>; <xref ref-type="bibr" rid="B30">Majka et al. 2007c</xref>).<!--PageBreak--></p></tp:treatment-sec><ref-list><ref id="B10"><mixed-citation xmlns:xlink="http://www.w3.org/1999/xlink" xlink:type="simple"><person-group><name name-style="western"><surname>Bright</surname><given-names>DE</given-names></name></person-group> (<year>1976</year>)<source> The bark beetles of Canada and Alaska: Coleoptera: Scolytidae. Publication 1576, Agriculture Canada, Ottawa, Ontario, 241 pp.</source></mixed-citation></ref><ref id="B55"><mixed-citation xmlns:xlink="http://www.w3.org/1999/xlink" xlink:type="simple"><person-group><name name-style="western"><surname>Wood</surname><given-names>SL</given-names></name></person-group> (<year>1982</year>)<article-title> The bark and ambrosia beetles of North and Central America (Coleoptera: Scolytidae), a taxonomic monograph.</article-title><source>Great Basin Naturalist Memoirs </source><volume>6</volume>: <fpage>1</fpage>-<lpage>1359</lpage>.</mixed-citation></ref><ref id="B41"><mixed-citation xmlns:xlink="http://www.w3.org/1999/xlink" xlink:type="simple"><person-group><name name-style="western"><surname>McNamara</surname><given-names>J</given-names></name></person-group> (<year>1991d</year>)<article-title> Family Scolytidae: bark beetles.</article-title> In: <person-group><name name-style="western"><surname>Bousquet</surname><given-names>Y</given-names></name></person-group> (<role>Ed</role>). <issue-title>Checklist of Beetles of Canada and Alaska.</issue-title><source>Publication 1861/E, Agriculture Canada, Research Branch, Ottawa, Ontario</source>: <fpage>356</fpage>-<lpage>365</lpage>.</mixed-citation></ref><ref id="B30"><mixed-citation xmlns:xlink="http://www.w3.org/1999/xlink" xlink:type="simple"><person-group><name name-style="western"><surname>Majka</surname><given-names>CG</given-names></name><name name-style="western"><surname>Anderson</surname><given-names>RS</given-names></name><name name-style="western"><surname>McCorquodale</surname><given-names>DB</given-names></name></person-group> (<year>2007c</year>)<article-title> The weevils (Coleoptera: Curculionoidea) of the Maritime provinces of Canada, II: New records from Nova Scotia and Prince Edward Island and regional zoogeography.</article-title><source>The Canadian Entomologist </source><volume>139</volume>: <fpage>397</fpage>-<lpage>442</lpage>. doi: <ext-link ext-link-type="uri" xlink:href="http://dx.doi.org/10.4039/n06-021" xlink:type="simple">10.4039/n06-021</ext-link></mixed-citation></ref></ref-list></tp:taxon-treatment>
